# Supplementary material for: 1-[Bicyclo[4.2.0]octa-1(6),2,4-trien-3-yl]-3-[bicyclo[4.2.0]octa-1(6),2,4-trien-3-yl­methyl]imidazolium hexa­fluoro­phos­phate
Source: Acta Crystallogr Sect E Struct Rep Online. 2008 Jan 11;64(Pt 2):o434. doi: 10.1107/S1600536807067086 (PMC2960209; doi:10.1107/S1600536807067086)
Supplement: Supplementary file 1 [file e-64-0o434-sup1.cif]

##############################################################################
###                                                                        ###
###        Electronic paper (Acta Crystallographica Section E)             ###
###                                                                        ###
##############################################################################
#                                                                            #
# This CIF contains the data in a paper accepted for publication in Acta     #
# Crystallographica Section E. It conforms to the requirements of Notes      #
# for Authors for Section E, and has been peer reviewed under the auspices   #
# of the IUCr Commission on Journals.                                        #
#                                                                            #
# Full details of the Crystallographic Information File format               #
# are given in the paper "The Crystallographic Information File (CIF):       #
# a New Standard Archive File for Crystallography" by S. R. Hall, F. H.      #
# Allen and I. D. Brown [Acta Cryst. (1991), A47, 655-685].                  #
#                                                                            #
# The current version of the core CIF dictionary is obtainable from          #
# ftp://ftp.iucr.org/pub/cif_core.dic. The current version number is 2.1.    #
#                                                                            #
# Software is freely available for graphical display of the structure(s) in  #
# this CIF.  For information consult the CIF home page http://www.iucr.org/  #
# cif/home.html                                                              #
#                                                                            #
##############################################################################
                                             
data_global
_audit_creation_method     'SHELXL-97'
_journal_date_recd_electronic     2007-11-29
_journal_date_accepted     2007-12-15
_journal_name_full     'Acta Crystallographica, Section E'
_journal_year     2008
_journal_volume     64
_journal_issue      2
_journal_page_first     o434
_journal_page_last     o434
_journal_paper_category     QO
_journal_coeditor_code     CI2536
_publ_contact_author_name     'Ru-Gang Xie'
_publ_contact_author_address
;
Department of Chemistry
Sichuan University
Chengdu 610064
People's Republic of China
;
_publ_contact_author_email     orgxie@scu.edu.cn
_publ_contact_author_fax     '86-28-85411684'
_publ_contact_author_phone     ?
_publ_section_title
;\
1-[Bicyclo[4.2.0]octa-1(6),2,4-trien-3-yl]-3-[bicyclo[4.2.0]octa-\
1(6),2,4-trien-3-ylmethyl]imidazolium hexafluorophosphate
;
loop_
    _publ_author_name
    _publ_author_footnote
    _publ_author_address
    'Fang-Hua Zhu' .
; College of Chemistry
  Sichuan University
  Chengdu 610064
  People's Republic of China
;
    'Jun-Xiao Yang' .
;
School of Materials Science and Engineering
Southwest University of Science and Technology
Mianyang 621010
People's Republic of China
;
    'Zhi-Hua Mao' .
; Analytical and Testing Center
  Sichuan University
  Chengdu 610064
  People's Republic of China
;
    'Ru-Gang Xie' .
; College of Chemistry
  Sichuan University
  Chengdu 610064
  People's Republic of China
;
data_I
_chemical_name_systematic
;
1-[Bicyclo[4.2.0]octa-1(6),2,4-trien-3-yl]-3-[bicyclo[4.2.0]octa-
1(6),2,4-trien-3-ylmethyl]imidazolium hexafluorophosphate
;
_chemical_name_common     ?
_chemical_formula_moiety     'C20 H19 N2 +, F6 P -'
_chemical_formula_sum     'C20 H19 F6 N2 P'
_chemical_formula_iupac     'C20 H19 N2 +, F6 P -'
_chemical_formula_weight     432.34
_symmetry_cell_setting     Triclinic
_symmetry_space_group_name_H-M     'P -1'
_symmetry_space_group_name_Hall     '-P 1'
loop_
    _symmetry_equiv_pos_as_xyz
    'x, y, z'
    '-x, -y, -z'
_cell_length_a     9.311(3)
_cell_length_b     10.138(3)
_cell_length_c     10.562(3)
_cell_angle_alpha     86.82(2)
_cell_angle_beta     86.44(2)
_cell_angle_gamma     73.61(2)
_cell_volume     953.9(5)
_cell_formula_units_Z     2
_cell_measurement_reflns_used     20
_cell_measurement_theta_min     4.85
_cell_measurement_theta_max     9.08
_cell_measurement_temperature     296(2)
_exptl_crystal_description     Block
_exptl_crystal_colour     colourless
_exptl_crystal_size_max     0.28
_exptl_crystal_size_mid     0.25
_exptl_crystal_size_min     0.18
_exptl_crystal_density_diffrn     1.505
_exptl_crystal_density_meas     ?
_exptl_crystal_density_method     'not measured'
_exptl_crystal_F_000     444
_exptl_absorpt_coefficient_mu     0.210
_exptl_absorpt_correction_type     none
_exptl_absorpt_correction_T_min     ?
_exptl_absorpt_correction_T_max     ?
_exptl_special_details
;
 ?
;
_diffrn_ambient_temperature     296(2)
_diffrn_radiation_type     MoK\a
_diffrn_radiation_wavelength     0.71073
_diffrn_radiation_source     'fine-focus sealed tube'
_diffrn_radiation_monochromator     graphite
_diffrn_measurement_device_type     'Enraf--Nonius CAD-4'
_diffrn_measurement_method     \w/2\q
_diffrn_detector_area_resol_mean     ?
_diffrn_reflns_number     3558
_diffrn_reflns_av_R_equivalents     0.0057
_diffrn_reflns_av_sigmaI/netI     0.0492
_diffrn_reflns_theta_min     1.93
_diffrn_reflns_theta_max     25.52
_diffrn_reflns_theta_full     25.52
_diffrn_measured_fraction_theta_max     0.988
_diffrn_measured_fraction_theta_full     0.988
_diffrn_reflns_limit_h_min     -10
_diffrn_reflns_limit_h_max     11
_diffrn_reflns_limit_k_min     -2
_diffrn_reflns_limit_k_max     12
_diffrn_reflns_limit_l_min     -12
_diffrn_reflns_limit_l_max     12
_diffrn_standards_number     3
_diffrn_standards_interval_count     300
_diffrn_standards_interval_time     ?
_diffrn_standards_decay_%     4.599
_refine_special_details
;
 Refinement of F^2^ against ALL reflections.  The weighted R-factor wR and
 goodness of fit S are based on F^2^, conventional R-factors R are based
 on F, with F set to zero for negative F^2^. The threshold expression of
 F^2^ > 2sigma(F^2^) is used only for calculating R-factors(gt) etc. and is
 not relevant to the choice of reflections for refinement.  R-factors based
 on F^2^ are statistically about twice as large as those based on F, and R-
 factors based on ALL data will be even larger.
;
_reflns_number_total     3522
_reflns_number_gt     2238
_reflns_threshold_expression     I>2\s(I)
_refine_ls_structure_factor_coef     Fsqd
_refine_ls_matrix_type     full
_refine_ls_R_factor_all     0.1189
_refine_ls_R_factor_gt     0.0753
_refine_ls_wR_factor_gt     0.2035
_refine_ls_wR_factor_ref     0.2233
_refine_ls_goodness_of_fit_ref     1.146
_refine_ls_restrained_S_all     1.157
_refine_ls_number_reflns     3522
_refine_ls_number_parameters     299
_refine_ls_number_restraints     81
_refine_ls_hydrogen_treatment     constr
_refine_ls_weighting_scheme     calc
_refine_ls_weighting_details
                 'calc w=1/[\s^2^(Fo^2^)+(0.1349P)^2^] where P=(Fo^2^+2Fc^2^)/3'
_atom_sites_solution_hydrogens     geom
_atom_sites_solution_primary     direct
_atom_sites_solution_secondary     difmap
_refine_ls_shift/su_max     0.001
_refine_ls_shift/su_mean     <0.001
_refine_diff_density_max     0.636
_refine_diff_density_min     -0.413
_refine_ls_extinction_method     none
_refine_ls_extinction_coef     ?
loop_
    _atom_type_symbol
    _atom_type_description
    _atom_type_scat_dispersion_real
    _atom_type_scat_dispersion_imag
    _atom_type_scat_source
    'C' 'C' 0.0033 0.0016
                         'International Tables Vol C Tables 4.2.6.8 and 6.1.1.4'
    'H' 'H' 0.0000 0.0000
                         'International Tables Vol C Tables 4.2.6.8 and 6.1.1.4'
    'F' 'F' 0.0171 0.0103
                         'International Tables Vol C Tables 4.2.6.8 and 6.1.1.4'
    'N' 'N' 0.0061 0.0033
                         'International Tables Vol C Tables 4.2.6.8 and 6.1.1.4'
    'P' 'P' 0.1023 0.0942
                         'International Tables Vol C Tables 4.2.6.8 and 6.1.1.4'
_computing_data_collection     'DIFRAC (Gabe & White, 1993)'
_computing_cell_refinement     'DIFRAC (Gabe & White, 1993)'
_computing_data_reduction     'NRCVAX (Gabe <i>et al.</i>,  1989)'
_computing_structure_solution     'SHELXS97 (Sheldrick, 1997)'
_computing_structure_refinement     'SHELXL97 (Sheldrick, 1997)'
_computing_molecular_graphics     'ORTEPIII (Burnett & Johnson, 1996)'
_computing_publication_material
                            'SHELXL97 (Sheldrick, 1997) and PLATON (Spek, 2003)'
loop_
    _atom_site_type_symbol
    _atom_site_label
    _atom_site_fract_x
    _atom_site_fract_y
    _atom_site_fract_z
    _atom_site_U_iso_or_equiv
    _atom_site_adp_type
    _atom_site_calc_flag
    _atom_site_refinement_flags
    _atom_site_occupancy
    _atom_site_disorder_assembly
    _atom_site_disorder_group
    N N1 0.3258(3) -0.0608(3) 0.3056(3) 0.0388(7) Uani d . 1 . .
    N N2 0.1779(3) 0.1062(3) 0.1997(3) 0.0412(7) Uani d . 1 . .
    C C1 0.7078(6) -0.4108(5) 0.5742(4) 0.0654(13) Uani d . 1 . .
    H H1A 0.6556 -0.4310 0.6520 0.078 Uiso calc R 1 . .
    H H1B 0.7911 -0.3758 0.5917 0.078 Uiso calc R 1 . .
    C C2 0.7481(5) -0.5286(5) 0.4784(4) 0.0658(13) Uani d . 1 . .
    H H2A 0.8522 -0.5547 0.4476 0.079 Uiso calc R 1 . .
    H H2B 0.7152 -0.6086 0.5066 0.079 Uiso calc R 1 . .
    C C3 0.6426(4) -0.4283(4) 0.3899(4) 0.0486(10) Uani d . 1 . .
    C C4 0.5802(5) -0.4138(4) 0.2742(4) 0.0534(11) Uani d . 1 . .
    H H4 0.6062 -0.4838 0.2166 0.064 Uiso calc R 1 . .
    C C5 0.4756(4) -0.2881(4) 0.2472(3) 0.0477(10) Uani d . 1 . .
    H H5 0.4297 -0.2731 0.1700 0.057 Uiso calc R 1 . .
    C C6 0.4397(4) -0.1854(4) 0.3348(3) 0.0385(8) Uani d . 1 . .
    C C7 0.5044(4) -0.2001(4) 0.4520(3) 0.0452(9) Uani d . 1 . .
    H H7 0.4809 -0.1304 0.5099 0.054 Uiso calc R 1 . .
    C C8 0.6057(5) -0.3256(4) 0.4753(3) 0.0474(9) Uani d . 1 . .
    C C9 0.2990(4) 0.0017(3) 0.1915(3) 0.0381(8) Uani d . 1 . .
    H H9 0.3572 -0.0247 0.1175 0.046 Uiso calc R 1 . .
    C C10 0.1233(5) 0.1122(4) 0.3233(4) 0.0583(12) Uani d . 1 . .
    H H10 0.0378 0.1759 0.3552 0.070 Uiso calc R 1 . .
    C C11 0.2151(5) 0.0095(4) 0.3902(4) 0.0525(10) Uani d . 1 . .
    H H11 0.2059 -0.0104 0.4768 0.063 Uiso calc R 1 . .
    C C12 0.1133(4) 0.2028(4) 0.0937(3) 0.0457(9) Uani d . 1 . .
    H H12A 0.0101 0.2026 0.0854 0.055 Uiso calc R 1 . .
    H H12B 0.1688 0.1715 0.0150 0.055 Uiso calc R 1 . .
    C C13 0.1181(4) 0.3462(4) 0.1145(3) 0.0394(8) Uani d . 1 . .
    C C14 -0.0027(4) 0.4358(4) 0.1797(3) 0.0414(9) Uani d . 1 . .
    H H14 -0.0882 0.4103 0.2072 0.050 Uiso calc R 1 . .
    C C15 0.0126(4) 0.5639(4) 0.2006(3) 0.0446(9) Uani d . 1 . .
    C C16 -0.0632(5) 0.7005(4) 0.2603(5) 0.0611(12) Uani d . 1 . .
    H H16A -0.0769 0.6945 0.3520 0.073 Uiso calc R 1 . .
    H H16B -0.1550 0.7522 0.2215 0.073 Uiso calc R 1 . .
    C C17 0.0771(5) 0.7460(4) 0.2122(4) 0.0613(12) Uani d . 1 . .
    H H17A 0.0569 0.8218 0.1496 0.074 Uiso calc R 1 . .
    H H17B 0.1360 0.7622 0.2793 0.074 Uiso calc R 1 . .
    C C18 0.1361(4) 0.6058(4) 0.1564(3) 0.0448(9) Uani d . 1 . .
    C C19 0.2544(4) 0.5185(4) 0.0891(4) 0.0494(10) Uani d . 1 . .
    H H19 0.3375 0.5464 0.0583 0.059 Uiso calc R 1 . .
    C C20 0.2429(4) 0.3886(4) 0.0702(3) 0.0465(10) Uani d . 1 . .
    H H20 0.3209 0.3271 0.0264 0.056 Uiso calc R 1 . .
    P P1 0.67915(11) 0.11989(10) 0.17994(9) 0.0466(4) Uani d . 1 . .
    F F1 0.5204(3) 0.1791(4) 0.2485(3) 0.0890(10) Uani d . 1 . .
    F F2 0.8367(3) 0.0567(3) 0.1101(3) 0.0964(11) Uani d . 1 . .
    F F3 0.6267(4) 0.0006(4) 0.1205(3) 0.0908(17) Uani d PDU 0.869(9) A 1
    F F4 0.7321(5) 0.0220(4) 0.2990(3) 0.109(2) Uani d PDU 0.869(9) A 1
    F F5 0.7340(4) 0.2334(4) 0.2388(5) 0.112(2) Uani d PDU 0.869(9) A 1
    F F6 0.6275(5) 0.2124(5) 0.0586(4) 0.120(2) Uani d PDU 0.869(9) A 1
    F F3A 0.6793(7) -0.018(2) 0.2185(12) 0.127(14) Uani d PDU 0.131(9) A 2
    F F4A 0.7527(10) 0.1314(12) 0.3022(15) 0.090(10) Uani d PDU 0.131(9) A 2
    F F5A 0.6805(7) 0.260(2) 0.1369(12) 0.103(11) Uani d PDU 0.131(9) A 2
    F F6A 0.6104(10) 0.1040(12) 0.0613(16) 0.093(10) Uani d PDU 0.131(9) A 2
loop_
    _atom_site_aniso_label
    _atom_site_aniso_U_11
    _atom_site_aniso_U_22
    _atom_site_aniso_U_33
    _atom_site_aniso_U_12
    _atom_site_aniso_U_13
    _atom_site_aniso_U_23
    N1 0.0443(17) 0.0364(15) 0.0320(15) -0.0048(13) -0.0036(12) -0.0025(12)
    N2 0.0480(18) 0.0395(16) 0.0332(15) -0.0068(14) -0.0038(13) -0.0028(12)
    C1 0.075(3) 0.066(3) 0.047(2) -0.005(2) -0.023(2) 0.011(2)
    C2 0.064(3) 0.065(3) 0.056(3) 0.002(2) -0.013(2) 0.012(2)
    C3 0.046(2) 0.051(2) 0.042(2) -0.0017(18) -0.0069(16) 0.0010(17)
    C4 0.050(2) 0.055(2) 0.046(2) 0.0046(18) -0.0117(17) -0.0145(18)
    C5 0.049(2) 0.055(2) 0.0348(19) -0.0043(18) -0.0110(16) -0.0087(17)
    C6 0.0361(18) 0.0414(19) 0.0340(17) -0.0041(15) -0.0050(14) 0.0004(14)
    C7 0.057(2) 0.048(2) 0.0287(17) -0.0099(18) -0.0066(16) -0.0024(15)
    C8 0.055(2) 0.050(2) 0.0331(18) -0.0094(18) -0.0107(16) 0.0070(16)
    C9 0.044(2) 0.0407(19) 0.0286(16) -0.0088(16) -0.0053(14) -0.0017(14)
    C10 0.068(3) 0.049(2) 0.042(2) 0.008(2) 0.0080(19) -0.0024(18)
    C11 0.061(3) 0.050(2) 0.0356(19) 0.0015(19) 0.0081(18) -0.0034(16)
    C12 0.052(2) 0.046(2) 0.0351(18) -0.0040(17) -0.0135(16) -0.0021(16)
    C13 0.0406(19) 0.0434(19) 0.0305(17) -0.0041(15) -0.0117(14) 0.0019(14)
    C14 0.0363(19) 0.043(2) 0.0417(19) -0.0050(15) -0.0094(15) 0.0040(15)
    C15 0.041(2) 0.043(2) 0.044(2) -0.0004(16) -0.0123(16) 0.0019(16)
    C16 0.058(3) 0.043(2) 0.075(3) -0.0011(19) -0.008(2) -0.008(2)
    C17 0.063(3) 0.050(2) 0.071(3) -0.015(2) -0.014(2) -0.002(2)
    C18 0.045(2) 0.047(2) 0.0414(19) -0.0100(17) -0.0131(16) 0.0077(16)
    C19 0.042(2) 0.064(3) 0.044(2) -0.0179(19) -0.0051(17) 0.0037(18)
    C20 0.040(2) 0.056(2) 0.0373(19) -0.0024(17) -0.0069(16) -0.0042(17)
    P1 0.0469(6) 0.0481(6) 0.0409(6) -0.0061(5) -0.0024(4) -0.0045(4)
    F1 0.0595(17) 0.125(2) 0.0650(17) 0.0038(16) 0.0102(13) -0.0246(17)
    F2 0.0592(18) 0.098(2) 0.127(3) -0.0126(16) 0.0273(18) -0.042(2)
    F3 0.093(3) 0.122(4) 0.078(3) -0.060(3) 0.027(2) -0.048(3)
    F4 0.165(4) 0.074(3) 0.054(2) 0.023(3) -0.021(2) 0.0058(18)
    F5 0.105(3) 0.082(3) 0.158(5) -0.031(2) 0.003(3) -0.061(3)
    F6 0.151(4) 0.106(4) 0.060(2) 0.024(3) 0.002(2) 0.034(2)
    F3A 0.122(19) 0.094(16) 0.18(2) -0.059(14) -0.017(16) 0.033(16)
    F4A 0.077(13) 0.105(19) 0.079(13) -0.006(12) -0.049(11) 0.013(12)
    F5A 0.140(19) 0.086(15) 0.091(17) -0.050(13) 0.001(14) 0.004(13)
    F6A 0.145(18) 0.095(17) 0.052(12) -0.048(14) -0.024(11) -0.012(12)
_geom_special_details
;
 All esds (except the esd in the dihedral angle between two l.s. planes)
 are estimated using the full covariance matrix.  The cell esds are taken
 into account individually in the estimation of esds in distances, angles
 and torsion angles; correlations between esds in cell parameters are only
 used when they are defined by crystal symmetry.  An approximate (isotropic)
 treatment of cell esds is used for estimating esds involving l.s. planes.
;
loop_
    _geom_bond_atom_site_label_1
    _geom_bond_atom_site_label_2
    _geom_bond_site_symmetry_2
    _geom_bond_distance
    _geom_bond_publ_flag
    N1 C9 . 1.334(4) ?
    N1 C11 . 1.382(4) ?
    N1 C6 . 1.435(4) ?
    N2 C9 . 1.313(4) ?
    N2 C10 . 1.370(5) ?
    N2 C12 . 1.484(4) ?
    C1 C8 . 1.517(5) ?
    C1 C2 . 1.558(6) ?
    C1 H1A . 0.97 ?
    C1 H1B . 0.97 ?
    C2 C3 . 1.522(5) ?
    C2 H2A . 0.97 ?
    C2 H2B . 0.97 ?
    C3 C4 . 1.368(5) ?
    C3 C8 . 1.371(5) ?
    C4 C5 . 1.395(5) ?
    C4 H4 . 0.93 ?
    C5 C6 . 1.386(5) ?
    C5 H5 . 0.93 ?
    C6 C7 . 1.393(5) ?
    C7 C8 . 1.373(5) ?
    C7 H7 . 0.93 ?
    C9 H9 . 0.93 ?
    C10 C11 . 1.343(5) ?
    C10 H10 . 0.93 ?
    C11 H11 . 0.93 ?
    C12 C13 . 1.497(5) ?
    C12 H12A . 0.97 ?
    C12 H12B . 0.97 ?
    C13 C20 . 1.395(5) ?
    C13 C14 . 1.400(5) ?
    C14 C15 . 1.378(5) ?
    C14 H14 . 0.93 ?
    C15 C18 . 1.381(6) ?
    C15 C16 . 1.518(5) ?
    C16 C17 . 1.552(7) ?
    C16 H16A . 0.97 ?
    C16 H16B . 0.97 ?
    C17 C18 . 1.510(5) ?
    C17 H17A . 0.97 ?
    C17 H17B . 0.97 ?
    C18 C19 . 1.387(5) ?
    C19 C20 . 1.378(5) ?
    C19 H19 . 0.93 ?
    C20 H20 . 0.93 ?
    P1 F3A . 1.43(3) ?
    P1 F5A . 1.47(2) ?
    P1 F6A . 1.48(2) ?
    P1 F4A . 1.524(18) ?
    P1 F5 . 1.556(4) ?
    P1 F6 . 1.563(4) ?
    P1 F4 . 1.572(4) ?
    P1 F1 . 1.576(3) ?
    P1 F2 . 1.579(3) ?
    P1 F3 . 1.597(4) ?
loop_
    _geom_angle_atom_site_label_1
    _geom_angle_atom_site_label_2
    _geom_angle_atom_site_label_3
    _geom_angle_site_symmetry_1
    _geom_angle_site_symmetry_3
    _geom_angle
    _geom_angle_publ_flag
    C9 N1 C11 . . 107.5(3) ?
    C9 N1 C6 . . 126.8(3) ?
    C11 N1 C6 . . 125.4(3) ?
    C9 N2 C10 . . 108.2(3) ?
    C9 N2 C12 . . 125.8(3) ?
    C10 N2 C12 . . 125.9(3) ?
    C8 C1 C2 . . 86.7(3) ?
    C8 C1 H1A . . 114.2 ?
    C2 C1 H1A . . 114.2 ?
    C8 C1 H1B . . 114.2 ?
    C2 C1 H1B . . 114.2 ?
    H1A C1 H1B . . 111.4 ?
    C3 C2 C1 . . 86.3(3) ?
    C3 C2 H2A . . 114.3 ?
    C1 C2 H2A . . 114.3 ?
    C3 C2 H2B . . 114.3 ?
    C1 C2 H2B . . 114.3 ?
    H2A C2 H2B . . 111.4 ?
    C4 C3 C8 . . 122.4(3) ?
    C4 C3 C2 . . 144.0(4) ?
    C8 C3 C2 . . 93.5(3) ?
    C3 C4 C5 . . 116.3(3) ?
    C3 C4 H4 . . 121.8 ?
    C5 C4 H4 . . 121.8 ?
    C6 C5 C4 . . 120.5(3) ?
    C6 C5 H5 . . 119.8 ?
    C4 C5 H5 . . 119.8 ?
    C5 C6 C7 . . 123.0(3) ?
    C5 C6 N1 . . 118.5(3) ?
    C7 C6 N1 . . 118.5(3) ?
    C8 C7 C6 . . 114.7(3) ?
    C8 C7 H7 . . 122.7 ?
    C6 C7 H7 . . 122.7 ?
    C3 C8 C7 . . 123.1(3) ?
    C3 C8 C1 . . 93.5(3) ?
    C7 C8 C1 . . 143.4(3) ?
    N2 C9 N1 . . 109.6(3) ?
    N2 C9 H9 . . 125.2 ?
    N1 C9 H9 . . 125.2 ?
    C11 C10 N2 . . 107.8(3) ?
    C11 C10 H10 . . 126.1 ?
    N2 C10 H10 . . 126.1 ?
    C10 C11 N1 . . 106.8(3) ?
    C10 C11 H11 . . 126.6 ?
    N1 C11 H11 . . 126.6 ?
    N2 C12 C13 . . 111.8(3) ?
    N2 C12 H12A . . 109.3 ?
    C13 C12 H12A . . 109.3 ?
    N2 C12 H12B . . 109.3 ?
    C13 C12 H12B . . 109.3 ?
    H12A C12 H12B . . 107.9 ?
    C20 C13 C14 . . 120.9(3) ?
    C20 C13 C12 . . 119.8(3) ?
    C14 C13 C12 . . 119.3(3) ?
    C15 C14 C13 . . 116.0(4) ?
    C15 C14 H14 . . 122.0 ?
    C13 C14 H14 . . 122.0 ?
    C14 C15 C18 . . 123.0(3) ?
    C14 C15 C16 . . 144.1(4) ?
    C18 C15 C16 . . 93.0(3) ?
    C15 C16 C17 . . 86.7(3) ?
    C15 C16 H16A . . 114.2 ?
    C17 C16 H16A . . 114.2 ?
    C15 C16 H16B . . 114.2 ?
    C17 C16 H16B . . 114.2 ?
    H16A C16 H16B . . 111.4 ?
    C18 C17 C16 . . 86.8(3) ?
    C18 C17 H17A . . 114.2 ?
    C16 C17 H17A . . 114.2 ?
    C18 C17 H17B . . 114.2 ?
    C16 C17 H17B . . 114.2 ?
    H17A C17 H17B . . 111.3 ?
    C15 C18 C19 . . 121.1(4) ?
    C15 C18 C17 . . 93.5(3) ?
    C19 C18 C17 . . 145.3(4) ?
    C20 C19 C18 . . 116.7(4) ?
    C20 C19 H19 . . 121.6 ?
    C18 C19 H19 . . 121.6 ?
    C19 C20 C13 . . 122.2(3) ?
    C19 C20 H20 . . 118.9 ?
    C13 C20 H20 . . 118.9 ?
    F3A P1 F5A . . 178.4(5) ?
    F3A P1 F6A . . 88.8(6) ?
    F5A P1 F6A . . 90.0(6) ?
    F3A P1 F4A . . 89.6(6) ?
    F5A P1 F4A . . 91.5(6) ?
    F6A P1 F4A . . 178.2(6) ?
    F5 P1 F6 . . 92.2(3) ?
    F5 P1 F4 . . 89.7(3) ?
    F6 P1 F4 . . 177.9(2) ?
    F3A P1 F1 . . 91.1(2) ?
    F5A P1 F1 . . 90.1(2) ?
    F6A P1 F1 . . 91.5(2) ?
    F4A P1 F1 . . 89.5(2) ?
    F5 P1 F1 . . 89.43(19) ?
    F6 P1 F1 . . 90.82(19) ?
    F4 P1 F1 . . 90.17(19) ?
    F3A P1 F2 . . 87.5(2) ?
    F5A P1 F2 . . 91.3(2) ?
    F6A P1 F2 . . 87.4(2) ?
    F4A P1 F2 . . 91.5(2) ?
    F5 P1 F2 . . 92.30(19) ?
    F6 P1 F2 . . 89.4(2) ?
    F4 P1 F2 . . 89.5(2) ?
    F1 P1 F2 . . 178.25(18) ?
    F5 P1 F3 . . 178.5(2) ?
    F6 P1 F3 . . 88.8(3) ?
    F4 P1 F3 . . 89.3(2) ?
    F1 P1 F3 . . 91.61(18) ?
    F2 P1 F3 . . 86.66(17) ?
loop_
    _geom_torsion_atom_site_label_1
    _geom_torsion_atom_site_label_2
    _geom_torsion_atom_site_label_3
    _geom_torsion_atom_site_label_4
    _geom_torsion_site_symmetry_1
    _geom_torsion_site_symmetry_2
    _geom_torsion_site_symmetry_3
    _geom_torsion_site_symmetry_4
    _geom_torsion
    _geom_torsion_publ_flag
    C8 C1 C2 C3 . . . . 0.8(3) ?
    C1 C2 C3 C4 . . . . -177.7(7) ?
    C1 C2 C3 C8 . . . . -0.9(4) ?
    C8 C3 C4 C5 . . . . -0.3(7) ?
    C2 C3 C4 C5 . . . . 176.0(6) ?
    C3 C4 C5 C6 . . . . 0.3(7) ?
    C4 C5 C6 C7 . . . . 0.4(7) ?
    C4 C5 C6 N1 . . . . -176.8(4) ?
    C9 N1 C6 C5 . . . . -35.6(6) ?
    C11 N1 C6 C5 . . . . 138.2(4) ?
    C9 N1 C6 C7 . . . . 147.2(4) ?
    C11 N1 C6 C7 . . . . -39.0(5) ?
    C5 C6 C7 C8 . . . . -0.9(6) ?
    N1 C6 C7 C8 . . . . 176.2(3) ?
    C4 C3 C8 C7 . . . . -0.3(7) ?
    C2 C3 C8 C7 . . . . -178.1(4) ?
    C4 C3 C8 C1 . . . . 178.7(4) ?
    C2 C3 C8 C1 . . . . 0.9(4) ?
    C6 C7 C8 C3 . . . . 0.9(6) ?
    C6 C7 C8 C1 . . . . -177.5(6) ?
    C2 C1 C8 C3 . . . . -0.9(4) ?
    C2 C1 C8 C7 . . . . 177.7(6) ?
    C10 N2 C9 N1 . . . . -0.2(4) ?
    C12 N2 C9 N1 . . . . 178.7(3) ?
    C11 N1 C9 N2 . . . . -0.3(4) ?
    C6 N1 C9 N2 . . . . 174.4(3) ?
    C9 N2 C10 C11 . . . . 0.6(5) ?
    C12 N2 C10 C11 . . . . -178.3(4) ?
    N2 C10 C11 N1 . . . . -0.8(5) ?
    C9 N1 C11 C10 . . . . 0.7(5) ?
    C6 N1 C11 C10 . . . . -174.1(4) ?
    C9 N2 C12 C13 . . . . -115.5(4) ?
    C10 N2 C12 C13 . . . . 63.2(5) ?
    N2 C12 C13 C20 . . . . 89.8(4) ?
    N2 C12 C13 C14 . . . . -89.5(4) ?
    C20 C13 C14 C15 . . . . -2.4(5) ?
    C12 C13 C14 C15 . . . . 177.0(3) ?
    C13 C14 C15 C18 . . . . 2.5(5) ?
    C13 C14 C15 C16 . . . . -178.8(5) ?
    C14 C15 C16 C17 . . . . -179.7(5) ?
    C18 C15 C16 C17 . . . . -0.8(3) ?
    C15 C16 C17 C18 . . . . 0.8(3) ?
    C14 C15 C18 C19 . . . . -1.0(6) ?
    C16 C15 C18 C19 . . . . 179.7(3) ?
    C14 C15 C18 C17 . . . . -179.9(3) ?
    C16 C15 C18 C17 . . . . 0.9(3) ?
    C16 C17 C18 C15 . . . . -0.9(3) ?
    C16 C17 C18 C19 . . . . -179.2(6) ?
    C15 C18 C19 C20 . . . . -0.7(5) ?
    C17 C18 C19 C20 . . . . 177.3(5) ?
    C18 C19 C20 C13 . . . . 0.8(5) ?
    C14 C13 C20 C19 . . . . 0.8(5) ?
    C12 C13 C20 C19 . . . . -178.6(3) ?
loop_
    _geom_hbond_atom_site_label_D
    _geom_hbond_atom_site_label_H
    _geom_hbond_atom_site_label_A
    _geom_hbond_site_symmetry_A
    _geom_hbond_distance_DH
    _geom_hbond_distance_HA
    _geom_hbond_distance_DA
    _geom_hbond_angle_DHA
    C2 H2B Cg1 2_646 0.97 3.00 3.813(5) 143
