# Supplementary material for: 1-[Bicyclo[4.2.0]octa-1(6),2,4-trien-3-yl]-3-[bicyclo[4.2.0]octa-1(6),2,4-trien-3-yl­methyl]imidazolium hexa­fluoro­phos­phate
Source: Acta Crystallogr Sect E Struct Rep Online. 2008 Jan 11;64(Pt 2):o434. doi: 10.1107/S1600536807067086 (PMC2960209; doi:10.1107/S1600536807067086)
Supplement: Supplementary file 2 [file e-64-0o434-Isup2.hkl]

# 
# h,k,l, Fc-squared, Fo-squared, sigma(Fo-squared) and status flag 
# 
data_I
_shelx_title '  CI2536     P -1         R = 0.08' 
_shelx_refln_list_code          4 
_shelx_F_calc_maximum       80.88 
_exptl_crystal_F_000       444.00 
_reflns_d_resolution_high  0.8248 
 
loop_ 
 _symmetry_equiv_pos_as_xyz 
 'x, y, z' 
 '-x, -y, -z' 
 
_cell_length_a     9.3110 
_cell_length_b    10.1380 
_cell_length_c    10.5620 
_cell_angle_alpha  86.820 
_cell_angle_beta   86.440 
_cell_angle_gamma  73.610 
 
_shelx_F_squared_multiplier     1.000 
 
loop_ 
 _refln_index_h 
 _refln_index_k 
 _refln_index_l 
 _refln_F_squared_calc 
 _refln_F_squared_meas 
 _refln_F_squared_sigma 
 _refln_observed_status 
   1   0   0      961.38     1324.47      5.70 o 
   2   0   0     1651.54     2017.90     10.06 o 
   3   0   0      293.41      283.83      5.16 o 
   4   0   0        0.82        0.00      3.20 o 
   5   0   0      417.21      428.36      7.28 o 
   7   0   0       27.86       35.20      3.22 o 
   8   0   0       15.74       28.97      3.57 o 
   9   0   0       28.18       38.83      4.09 o 
  10   0   0        2.24        5.63      2.83 o 
 -10   1   0        2.96        0.01      7.29 o 
  -9   1   0        0.74        0.01      6.59 o 
  -8   1   0      125.41      175.48      7.58 o 
  -7   1   0      394.13      450.83     10.87 o 
  -6   1   0      915.66     1272.39     11.06 o 
  -5   1   0      409.34      610.15      9.95 o 
  -4   1   0      475.56      505.65      7.90 o 
  -3   1   0       15.95       47.13      2.53 o 
  -2   1   0       48.02       49.30      2.34 o 
   0   1   0     1378.46      992.04      4.62 o 
   1   1   0      168.49      110.75      2.47 o 
   3   1   0      438.14      383.04      5.31 o 
   4   1   0      184.02      221.59      4.75 o 
   5   1   0       39.49       23.56      2.19 o 
   6   1   0      125.52      141.80      4.95 o 
   7   1   0       82.03       79.67      4.48 o 
   8   1   0      426.94      503.08     10.80 o 
   9   1   0        0.01        2.79      4.91 o 
  10   1   0       10.58        6.65      6.46 o 
  11   1   0       22.06       27.91      4.44 o 
 -10   2   0       14.25       21.99      5.16 o 
  -9   2   0       46.07       60.97      5.70 o 
  -8   2   0       26.08       29.49      4.74 o 
  -7   2   0        0.90        0.00      6.37 o 
  -6   2   0      127.08      186.60      6.79 o 
  -5   2   0      248.03      271.19      7.05 o 
  -4   2   0      101.43      112.20      4.22 o 
  -3   2   0      612.22      715.63      8.65 o 
  -2   2   0        8.39       10.22      1.45 o 
  -1   2   0     1898.80     1645.79      4.92 o 
   0   2   0      806.31      564.71      4.96 o 
   3   2   0     1649.39     1335.91     10.36 o 
   4   2   0      348.37      239.30      5.88 o 
   5   2   0      458.97      423.86      8.28 o 
   6   2   0       45.69       47.99      5.19 o 
   7   2   0      232.35      187.42      7.97 o 
   8   2   0        9.29        7.10      5.40 o 
   9   2   0        6.64        6.11      4.89 o 
  10   2   0       12.30       12.11      3.07 o 
  11   2   0        4.15        4.69      5.35 o 
  -9   3   0        6.70        0.01      6.64 o 
  -8   3   0        5.08        0.01      6.49 o 
  -7   3   0       86.62      110.15      6.39 o 
  -6   3   0       16.55        7.35      5.77 o 
  -5   3   0      289.28      275.82      7.66 o 
  -4   3   0      763.31      909.75     12.18 o 
  -3   3   0      107.86      148.81      4.48 o 
  -2   3   0     1020.72      932.85      9.64 o 
  -1   3   0      280.41      370.50      5.42 o 
   0   3   0       19.11       14.83      1.54 o 
   1   3   0       93.40       46.31      2.85 o 
   2   3   0      112.02       69.37      3.32 o 
   3   3   0        8.55       10.39      3.08 o 
   4   3   0       24.24       28.61      3.11 o 
   5   3   0       69.79       65.79      3.87 o 
   6   3   0       99.53       82.29      5.05 o 
   7   3   0       54.69       41.01      5.65 o 
   8   3   0        2.48        1.09      4.80 o 
   9   3   0       23.19       22.21      6.13 o 
  10   3   0       55.17       37.35      6.96 o 
  11   3   0        1.04        0.01      6.40 o 
  -9   4   0        6.38       10.45      6.61 o 
  -8   4   0       21.47       36.58      4.57 o 
  -7   4   0       61.75       72.78      5.71 o 
  -6   4   0       58.79       70.40      4.96 o 
  -5   4   0      203.68      190.14      7.02 o 
  -4   4   0       99.11      103.17      5.16 o 
  -3   4   0      172.06      214.16      5.97 o 
  -2   4   0        5.93        7.57      2.68 o 
  -1   4   0       79.32       85.77      3.14 o 
   0   4   0       97.15       72.91      2.80 o 
   1   4   0        9.31       15.74      2.66 o 
   2   4   0      217.36      191.55      4.80 o 
   3   4   0        1.97        0.00      2.84 o 
   4   4   0      469.74      355.32      7.70 o 
   5   4   0      163.31      138.07      6.02 o 
   6   4   0      296.40      228.76      7.84 o 
   7   4   0        2.24        0.01      4.22 o 
   8   4   0        9.44       13.55      4.92 o 
   9   4   0       77.68       63.14      7.33 o 
  10   4   0        0.58        0.01      5.75 o 
  11   4   0       10.41        0.01      6.98 o 
  -8   5   0        9.08       10.31      6.57 o 
  -7   5   0       63.87       69.22      5.72 o 
  -6   5   0       26.34       22.61      3.91 o 
  -5   5   0        3.33        0.01      5.31 o 
  -4   5   0       45.79       40.52      3.65 o 
  -3   5   0        0.01        0.80      3.96 o 
  -2   5   0      112.19      121.41      4.54 o 
  -1   5   0     1166.37     1028.31     11.69 o 
   0   5   0      707.03      612.60      8.44 o 
   1   5   0      165.10      149.73      5.22 o 
   2   5   0      530.75      395.98      7.69 o 
   3   5   0        7.54        7.43      2.38 o 
   4   5   0       59.42       48.41      3.86 o 
   5   5   0       59.28       47.24      4.16 o 
   6   5   0       16.48        5.77      4.53 o 
   7   5   0       10.73       15.85      4.25 o 
   8   5   0      195.71      181.77      8.52 o 
   9   5   0       19.99        9.99      5.64 o 
  10   5   0        0.15        0.01      5.18 o 
  11   5   0        2.00        0.01      6.15 o 
  -7   6   0        4.59        5.48      6.00 o 
  -6   6   0       93.57       79.39      6.19 o 
  -5   6   0        1.51        1.77      5.04 o 
  -4   6   0      155.47      129.88      6.40 o 
  -3   6   0      264.39      181.68      6.61 o 
  -2   6   0       29.58       34.75      3.07 o 
  -1   6   0      154.70      136.45      5.11 o 
   0   6   0       38.87       30.08      3.37 o 
   1   6   0      163.88      144.91      5.42 o 
   2   6   0      108.58       74.78      5.01 o 
   3   6   0       13.26        6.11      3.60 o 
   4   6   0       81.34       42.98      4.81 o 
   5   6   0       33.82       39.56      4.77 o 
   6   6   0       17.39       16.08      4.16 o 
   7   6   0       24.60       16.37      5.83 o 
   8   6   0       71.88       71.71      6.53 o 
   9   6   0        5.71        1.58      5.12 o 
  10   6   0       12.65        6.26      3.39 o 
  -7   7   0        3.49        5.68      5.68 o 
  -6   7   0       16.73       18.10      6.93 o 
  -5   7   0       18.34       17.63      5.84 o 
  -4   7   0      282.18      261.38      9.16 o 
  -3   7   0      313.02      326.07      9.34 o 
  -2   7   0        0.13        5.21      3.49 o 
   0   7   0      138.04      136.67      5.01 o 
   1   7   0        0.41        0.01      3.55 o 
   2   7   0       36.62       42.93      3.83 o 
   3   7   0       93.90       76.86      5.30 o 
   4   7   0      174.53      138.02      6.93 o 
   5   7   0      120.10       88.51      6.30 o 
   6   7   0       55.77       39.19      5.75 o 
   7   7   0        1.98        0.01      4.70 o 
   8   7   0        0.89        4.51      4.51 o 
   9   7   0       20.70       20.58      6.06 o 
  10   7   0        0.11        0.01      5.25 o 
  -6   8   0        4.92       11.80      3.55 o 
  -5   8   0        3.00        5.10      5.39 o 
  -4   8   0        8.98       17.38      3.21 o 
  -3   8   0       27.06       22.70      3.86 o 
  -2   8   0      817.34      753.74     14.18 o 
  -1   8   0       10.22        8.35      4.37 o 
   0   8   0        6.04        2.00      4.60 o 
   1   8   0        2.55        0.01      3.94 o 
   2   8   0      126.98      120.01      6.47 o 
   3   8   0      183.45      168.12      8.06 o 
   4   8   0       67.92       60.70      5.36 o 
   5   8   0      217.08      211.73      8.64 o 
   6   8   0       41.33       35.33      5.96 o 
   7   8   0        0.37        0.01      4.94 o 
   8   8   0       12.70       15.21      5.08 o 
   9   8   0        0.02        2.76      4.43 o 
  10   8   0        0.52        0.55      5.66 o 
  -5   9   0        0.10        0.01      6.37 o 
  -4   9   0       53.73       59.71      9.13 o 
  -3   9   0       65.39       61.93      7.51 o 
  -2   9   0        1.86        0.01      6.55 o 
  -1   9   0       47.90       39.82      4.06 o 
   0   9   0      153.40      112.10      7.90 o 
   1   9   0      121.49       95.01      7.10 o 
   2   9   0       38.58       37.68      5.27 o 
   3   9   0       63.14       62.93      5.83 o 
   4   9   0       23.22       18.62      4.99 o 
   5   9   0        5.62       11.71      4.04 o 
   6   9   0       39.99       28.80      4.81 o 
   7   9   0        0.42        4.62      3.73 o 
   8   9   0        0.28        0.01      4.64 o 
   9   9   0        0.09        0.01      5.73 o 
  -3  10   0        0.04        0.01      6.54 o 
  -2  10   0        0.56        5.89      5.27 o 
  -1  10   0        4.12        0.01      5.52 o 
   0  10   0       88.41       83.57      6.45 o 
   1  10   0       34.39       25.55      7.22 o 
   2  10   0       13.96       12.64      2.38 o 
   3  10   0       84.89       72.92      7.35 o 
   4  10   0       38.99       47.68      6.41 o 
   5  10   0       11.35        7.16      5.52 o 
   6  10   0        0.01        0.24      4.18 o 
   7  10   0        5.62        1.27      5.05 o 
   8  10   0        0.92        3.78      5.01 o 
  -1  11   0        0.03        2.46      5.13 o 
   0  11   0        0.03        0.01      4.80 o 
   1  11   0        6.72        7.75      2.53 o 
   2  11   0       18.04       10.99      6.78 o 
   3  11   0       18.94       22.02      5.82 o 
   4  11   0        7.56       11.95      4.94 o 
   5  11   0        1.37        4.14      4.14 o 
   6  11   0        6.15        2.68      6.27 o 
   7  11   0        0.55        1.40      4.64 o 
   1  12   0        7.10        4.25      6.11 o 
   2  12   0       11.57       11.27      5.21 o 
   3  12   0        4.12        4.69      4.69 o 
   4  12   0        0.01        0.01      5.61 o 
   5  12   0       39.61       50.41      7.90 o 
  -4 -12   1       26.17       47.22      5.47 o 
  -3 -12   1       15.21       19.41      6.58 o 
  -2 -12   1        9.29       14.16      4.08 o 
  -7 -11   1        2.24        0.01      7.63 o 
  -6 -11   1        0.58        0.71      7.61 o 
  -5 -11   1        0.39        4.11      5.44 o 
  -4 -11   1        6.78        9.29      6.79 o 
  -3 -11   1       45.06       52.52      8.77 o 
  -2 -11   1       33.87       40.02      4.54 o 
  -1 -11   1       11.53       11.90      7.72 o 
   0 -11   1       30.94       29.28      7.13 o 
   1 -11   1       21.04       11.19      5.94 o 
  -8 -10   1        0.64        3.75      5.17 o 
  -7 -10   1        5.26        5.53      5.85 o 
  -6 -10   1        0.01        0.01      6.16 o 
  -5 -10   1       31.00       43.73      7.63 o 
  -4 -10   1       39.82       51.14      8.02 o 
  -3 -10   1        4.52        0.01      7.55 o 
  -2 -10   1      109.73      119.62      8.61 o 
  -1 -10   1       29.49       23.94      7.21 o 
   0 -10   1       87.31       69.63      7.19 o 
   1 -10   1       60.04       42.08      7.35 o 
   2 -10   1       23.47       24.34      6.24 o 
   3 -10   1       32.83       28.98      5.20 o 
  -9  -9   1        3.09       15.97      5.67 o 
  -8  -9   1        6.21        3.79      6.08 o 
  -7  -9   1        2.02        0.01      6.43 o 
  -6  -9   1       32.96       39.60      5.01 o 
  -5  -9   1        6.37        0.01      7.07 o 
  -4  -9   1       45.91       58.10      4.91 o 
  -3  -9   1       98.25       98.22      6.39 o 
  -2  -9   1      150.71      177.25      9.87 o 
  -1  -9   1      109.42      132.95      6.97 o 
   0  -9   1       98.21       97.64      7.93 o 
   1  -9   1        0.20        0.01      5.29 o 
   2  -9   1      112.00      101.42      8.06 o 
   3  -9   1       28.03       18.89      6.11 o 
   4  -9   1       14.87       16.13      4.17 o 
 -10  -8   1       17.56       23.74      7.82 o 
  -9  -8   1        1.09        9.25      4.72 o 
  -8  -8   1        6.88       11.48      5.85 o 
  -7  -8   1       61.65       84.16      7.17 o 
  -6  -8   1        0.96        2.61      5.03 o 
  -5  -8   1        0.22        0.01      5.29 o 
  -4  -8   1        9.08       10.00      5.20 o 
  -3  -8   1      173.75      187.95      9.49 o 
  -2  -8   1      251.95      272.79     10.49 o 
  -1  -8   1      147.98      155.94      8.04 o 
   0  -8   1        4.71        2.56      4.87 o 
   1  -8   1      105.36      104.14      7.04 o 
   2  -8   1      498.60      434.88     13.02 o 
   3  -8   1        6.55        7.78      5.15 o 
   4  -8   1       98.81       95.76      6.61 o 
   5  -8   1        4.44        0.01      6.88 o 
   6  -8   1        1.50        7.44      4.63 o 
 -10  -7   1        9.22        1.13      7.18 o 
  -9  -7   1        0.01        7.37      5.10 o 
  -8  -7   1       75.20       86.57      9.84 o 
  -7  -7   1        8.62        5.52      5.33 o 
  -6  -7   1       37.87       43.10      4.23 o 
  -5  -7   1      131.66      129.79      6.20 o 
  -4  -7   1      150.54      160.95      6.55 o 
  -3  -7   1      148.69      171.83      7.21 o 
  -2  -7   1      498.47      573.05     12.25 o 
  -1  -7   1      121.49      118.44      6.78 o 
   0  -7   1      235.49      192.37      8.68 o 
   2  -7   1       55.87       29.68      5.25 o 
   3  -7   1        1.97        0.01      5.26 o 
   4  -7   1      252.62      234.88     10.20 o 
   5  -7   1       11.63        3.43      6.53 o 
   6  -7   1       43.13       37.64      6.97 o 
   7  -7   1        2.76        8.90      5.46 o 
 -10  -6   1        7.74       10.50      6.86 o 
  -9  -6   1       38.92       38.86      8.01 o 
  -8  -6   1      161.06      186.55     10.83 o 
  -7  -6   1       18.81       22.67      5.52 o 
  -6  -6   1      168.28      201.79      7.88 o 
  -5  -6   1        1.28        0.00      5.03 o 
  -4  -6   1       63.47       72.94      6.25 o 
  -3  -6   1       78.66       70.13      5.31 o 
  -2  -6   1        8.38        4.87      4.09 o 
  -1  -6   1        1.31        0.00      3.60 o 
   0  -6   1       28.33       24.02      2.82 o 
   1  -6   1       48.99       52.63      3.59 o 
   2  -6   1       63.77       43.96      3.50 o 
   3  -6   1        0.03        0.01      4.81 o 
   4  -6   1      141.74      110.25      5.98 o 
   5  -6   1       14.86       16.53      4.28 o 
   6  -6   1       80.27       88.96      5.95 o 
   7  -6   1        2.96        0.01      6.93 o 
 -11  -5   1        2.22        0.01      7.16 o 
 -10  -5   1       19.05       10.52      6.93 o 
  -9  -5   1       34.17       31.50      8.77 o 
  -8  -5   1      103.05       99.03      8.88 o 
  -7  -5   1      122.78      112.97      7.86 o 
  -6  -5   1      262.27      269.18     10.61 o 
  -5  -5   1      187.65      199.77      8.35 o 
  -4  -5   1       42.70       25.86      5.11 o 
  -3  -5   1        8.12        1.90      3.37 o 
  -2  -5   1       88.00       83.60      3.66 o 
  -1  -5   1      514.91      522.39      9.25 o 
   0  -5   1      262.78      273.06      6.23 o 
   1  -5   1       28.01       35.38      2.51 o 
   2  -5   1       81.74       86.79      5.48 o 
   3  -5   1       22.80       14.76      2.49 o 
   4  -5   1      140.58      120.02      5.77 o 
   5  -5   1      162.35      154.79      7.00 o 
   6  -5   1       67.21       59.03      5.18 o 
   7  -5   1        5.74        0.01      6.41 o 
   8  -5   1       39.47       47.41      5.46 o 
 -11  -4   1        5.19        0.01      8.74 o 
 -10  -4   1        0.59        4.48      5.79 o 
  -9  -4   1      125.44      115.36      9.51 o 
  -8  -4   1        6.29       11.50      4.95 o 
  -7  -4   1      229.56      198.07     10.06 o 
  -6  -4   1       74.57       78.20      6.19 o 
  -5  -4   1      477.58      585.08     11.31 o 
  -4  -4   1      466.92      537.25     10.60 o 
  -3  -4   1       40.31       57.25      4.22 o 
  -2  -4   1       63.28       47.42      3.75 o 
  -1  -4   1      169.26      215.13      4.87 o 
   0  -4   1        8.63        7.23      1.65 o 
   1  -4   1       18.20       17.26      2.03 o 
   2  -4   1       25.93       20.82      2.30 o 
   3  -4   1        9.01        6.68      3.93 o 
   4  -4   1      268.29      334.96      8.28 o 
   5  -4   1       38.74       36.41      4.30 o 
   6  -4   1        2.47        0.01      5.34 o 
   7  -4   1        4.21        2.14      4.93 o 
   8  -4   1        6.78       16.15      3.63 o 
   9  -4   1       14.26       11.86      7.91 o 
 -11  -3   1       14.12        3.92      8.41 o 
 -10  -3   1       14.39       10.93      6.76 o 
  -9  -3   1        8.12        1.47      6.46 o 
  -8  -3   1       68.13       42.93      7.07 o 
  -7  -3   1      108.19      125.80      7.56 o 
  -6  -3   1       52.55       65.75      5.77 o 
  -5  -3   1      659.16      592.96     11.31 o 
  -4  -3   1       70.72       49.13      2.98 o 
  -3  -3   1     1244.20     1223.91     12.08 o 
  -2  -3   1        8.76        3.62      2.90 o 
  -1  -3   1     1210.40      976.06      8.82 o 
   0  -3   1      631.23      505.68      6.38 o 
   1  -3   1        0.02        1.66      2.26 o 
   2  -3   1      255.49      221.95      4.89 o 
   3  -3   1      441.35      466.60      7.75 o 
   4  -3   1       26.59       32.22      3.25 o 
   5  -3   1        0.80        0.00      4.15 o 
   6  -3   1      283.62      398.29      9.90 o 
   7  -3   1      109.98      138.91      7.21 o 
   8  -3   1        1.08        0.01      5.59 o 
   9  -3   1        0.15        4.23      5.17 o 
 -11  -2   1        3.48       11.08      6.10 o 
 -10  -2   1        7.71        6.87      6.96 o 
  -9  -2   1       30.71       18.83      7.92 o 
  -8  -2   1        9.06        4.98      5.57 o 
  -7  -2   1       50.99       47.62      6.83 o 
  -6  -2   1      209.53      190.44      8.75 o 
  -5  -2   1       19.47       50.68      5.27 o 
  -4  -2   1       93.84       85.78      3.60 o 
  -3  -2   1     3110.68     3297.59     17.46 o 
  -2  -2   1      594.22      647.51      6.90 o 
  -1  -2   1        0.12        0.00      2.54 o 
   1  -2   1      727.02      871.37      7.21 o 
   2  -2   1      106.04      102.73      3.12 o 
   3  -2   1      230.89      269.20      5.55 o 
   4  -2   1      272.85      328.02      6.92 o 
   5  -2   1       11.74       16.53      2.65 o 
   6  -2   1      270.02      429.65      9.83 o 
   7  -2   1        0.33        7.26      4.98 o 
   8  -2   1        3.81        4.50      7.03 o 
   9  -2   1       16.10       11.04      3.79 o 
  10  -2   1        2.58        0.69      7.12 o 
 -10  -1   1        1.32        0.01      7.43 o 
  -9  -1   1       77.91       83.06      7.37 o 
  -8  -1   1        0.09        0.01      5.69 o 
  -7  -1   1       24.60       20.29      7.25 o 
  -6  -1   1      860.76      690.36     12.24 o 
  -5  -1   1      178.27      145.85      5.22 o 
  -4  -1   1      360.84      313.36      6.45 o 
  -3  -1   1     1875.18     1608.95     11.95 o 
  -1  -1   1      667.50      511.04      4.95 o 
   0  -1   1     2040.30     1684.39      7.50 o 
   1  -1   1      718.35      790.74      5.48 o 
   2  -1   1      946.30      964.23      7.88 o 
   3  -1   1       63.50       90.32      3.07 o 
   4  -1   1      181.09      231.74      5.54 o 
   5  -1   1        0.62        1.91      3.44 o 
   6  -1   1       30.80       43.98      3.60 o 
   7  -1   1        0.19        3.60      4.58 o 
   8  -1   1       22.25       43.08      4.30 o 
   9  -1   1       15.65       30.46      4.97 o 
  10  -1   1       27.04       25.12      5.16 o 
 -10   0   1        0.63        2.52      4.44 o 
  -9   0   1       17.78        6.01      6.22 o 
  -8   0   1        3.35        4.27      3.88 o 
  -7   0   1        1.22        0.01      3.99 o 
  -6   0   1        2.56        0.13      3.15 o 
  -5   0   1        5.71        3.39      3.08 o 
  -4   0   1      975.93      792.22      8.35 o 
  -3   0   1      209.25      130.90      3.15 o 
  -2   0   1     2489.61     2799.17     11.35 o 
  -1   0   1      962.60      979.75      5.30 o 
   0   0   1     1194.47     1431.91      5.25 o 
   1   0   1     2069.11     2061.80      7.78 o 
   3   0   1        0.91        3.61      2.63 o 
   4   0   1      138.38      197.27      4.56 o 
   5   0   1        0.73        0.00      3.38 o 
   7   0   1      105.98      112.49      5.29 o 
   8   0   1        4.23        7.09      4.36 o 
   9   0   1        1.16        6.86      2.83 o 
  10   0   1        3.06        6.77      2.68 o 
 -10   1   1        3.01        4.06      3.03 o 
  -9   1   1       95.28       92.34      5.58 o 
  -8   1   1       95.83       83.40      4.65 o 
  -7   1   1       59.34       55.61      3.69 o 
  -6   1   1        8.71        6.64      3.54 o 
  -5   1   1      368.78      284.94      5.95 o 
  -4   1   1     1671.05     1469.19     11.85 o 
  -3   1   1      297.45      279.32      4.61 o 
   0   1   1       23.04       36.19      1.33 o 
   1   1   1      144.39      157.92      2.42 o 
   2   1   1        1.47        0.27      2.32 o 
   3   1   1      125.20      137.31      3.45 o 
   4   1   1      302.63      368.65      5.89 o 
   5   1   1        2.37        3.97      3.28 o 
   6   1   1       12.56        3.68      3.37 o 
   7   1   1        1.50        4.09      4.12 o 
   8   1   1       37.53       50.33      3.92 o 
   9   1   1        8.02       11.26      2.80 o 
  10   1   1        6.86        9.02      3.52 o 
  11   1   1        5.15        0.01      6.56 o 
 -10   2   1        3.09        5.56      5.42 o 
  -9   2   1        7.29        6.92      4.71 o 
  -8   2   1       41.40       50.64      4.22 o 
  -7   2   1       28.55       18.54      2.74 o 
  -6   2   1       18.74       13.12      2.27 o 
  -5   2   1      282.28      241.48      5.99 o 
  -4   2   1      301.92      360.64      6.35 o 
  -3   2   1      136.07      128.92      3.56 o 
  -2   2   1       66.89       68.49      2.44 o 
  -1   2   1        1.47        0.78      1.91 o 
   1   2   1      117.78      115.72      2.65 o 
   2   2   1     1270.62     1123.10      7.96 o 
   3   2   1      831.91      728.98      7.39 o 
   4   2   1        0.61        0.00      3.21 o 
   5   2   1       19.04       15.79      2.16 o 
   6   2   1       72.76       65.21      3.67 o 
   7   2   1        0.15        0.01      4.06 o 
   8   2   1        1.01        0.36      4.79 o 
   9   2   1        5.56        6.32      4.89 o 
  10   2   1        0.75        3.13      5.18 o 
  11   2   1        1.42        1.10      5.46 o 
  -9   3   1        0.21        5.64      4.15 o 
  -8   3   1        0.63        5.44      3.74 o 
  -7   3   1       26.23       21.12      2.71 o 
  -6   3   1       57.07       59.50      3.44 o 
  -5   3   1       47.86       42.40      2.90 o 
  -4   3   1       17.13       15.51      2.07 o 
  -3   3   1      246.75      216.01      4.76 o 
  -2   3   1      142.71      156.38      3.77 o 
  -1   3   1      701.08      656.18      6.75 o 
   0   3   1      885.45      718.95      6.98 o 
   1   3   1      517.41      369.26      5.03 o 
   2   3   1     1125.99      751.09      7.72 o 
   3   3   1      608.01      537.43      7.38 o 
   4   3   1       47.08       45.96      3.66 o 
   5   3   1      105.77       87.25      4.59 o 
   6   3   1        1.87        3.57      3.54 o 
   7   3   1        0.01        0.00      4.62 o 
   8   3   1      348.89      262.07      9.81 o 
   9   3   1        0.01        0.01      4.99 o 
  10   3   1       21.24       10.27      6.73 o 
  11   3   1        5.58        6.26      5.11 o 
  -9   4   1       45.86       60.13      4.89 o 
  -8   4   1       11.77        8.93      4.86 o 
  -7   4   1       18.62       13.07      2.87 o 
  -6   4   1        2.53        3.10      3.85 o 
  -5   4   1       87.19       74.74      4.07 o 
  -4   4   1      478.35      458.33      8.15 o 
  -3   4   1      192.95      268.03      5.76 o 
  -2   4   1      119.02      150.34      4.06 o 
  -1   4   1      479.82      464.03      6.55 o 
   0   4   1        3.14        2.53      2.11 o 
   1   4   1       31.02       28.45      1.91 o 
   2   4   1     3064.49     2472.87     14.82 o 
   3   4   1      645.28      572.17      7.61 o 
   4   4   1      567.34      481.84      8.08 o 
   5   4   1      190.87      142.98      5.64 o 
   6   4   1        1.90        4.15      3.55 o 
   7   4   1      382.74      325.68     10.57 o 
   8   4   1      130.50      117.81      7.26 o 
   9   4   1        0.15        4.23      4.28 o 
  10   4   1        1.52        0.01      5.63 o 
  11   4   1        3.43        0.01      6.01 o 
  -8   5   1        9.95       11.14      2.96 o 
  -7   5   1        4.64        8.82      2.25 o 
  -6   5   1        3.43        3.43      3.85 o 
  -5   5   1       34.51       28.58      2.98 o 
  -4   5   1       14.72        9.07      2.16 o 
  -3   5   1       10.10       15.63      1.91 o 
  -2   5   1       57.73       41.32      2.55 o 
  -1   5   1        3.55        0.00      2.45 o 
   0   5   1      260.85      254.94      5.47 o 
   1   5   1       77.21       73.77      3.98 o 
   2   5   1      291.94      196.50      5.74 o 
   3   5   1      309.91      216.08      6.12 o 
   4   5   1     1809.93     1268.63     14.20 o 
   5   5   1       28.27       32.80      3.93 o 
   6   5   1       20.27       30.87      4.04 o 
   7   5   1       98.83       86.48      6.46 o 
   8   5   1       11.10        5.56      5.45 o 
   9   5   1      120.68       93.31      7.90 o 
  10   5   1       41.17       28.98      4.34 o 
  11   5   1        6.59        8.96      3.81 o 
  -7   6   1        2.29        5.05      3.88 o 
  -6   6   1       13.58       16.80      2.62 o 
  -5   6   1       62.26       46.42      3.83 o 
  -4   6   1       47.73       62.45      3.81 o 
  -3   6   1      122.24      147.02      5.11 o 
  -2   6   1      308.17      307.65      6.84 o 
  -1   6   1        0.17        2.38      2.63 o 
   0   6   1       24.84       23.54      2.21 o 
   1   6   1      272.64      288.55      6.44 o 
   2   6   1        0.56        0.00      3.70 o 
   3   6   1      547.14      448.30      8.16 o 
   4   6   1      625.03      517.14      8.99 o 
   5   6   1      232.87      218.04      7.45 o 
   6   6   1      425.34      400.36     10.41 o 
   7   6   1       33.56       32.47      4.40 o 
   8   6   1       19.20       18.07      3.26 o 
   9   6   1       52.41       74.36      6.16 o 
  10   6   1       24.98       13.07      5.96 o 
  -7   7   1        5.74        7.40      4.08 o 
  -6   7   1        2.76        5.36      2.16 o 
  -5   7   1        4.50        5.06      3.43 o 
  -4   7   1       13.56       16.55      2.72 o 
  -3   7   1       86.39       98.05      4.70 o 
  -2   7   1        4.14        6.67      3.52 o 
  -1   7   1      111.40      117.26      4.69 o 
   0   7   1       34.38       40.94      4.40 o 
   1   7   1       80.33       73.87      3.83 o 
   2   7   1      110.75      113.33      5.73 o 
   3   7   1      554.26      452.01     10.36 o 
   4   7   1       44.92       41.62      4.17 o 
   5   7   1       44.22       43.94      4.53 o 
   6   7   1      335.69      253.93      9.93 o 
   7   7   1       12.75        6.19      4.75 o 
   8   7   1       74.71       57.74      7.59 o 
   9   7   1        4.12        1.89      5.05 o 
  10   7   1        1.97        5.75      4.46 o 
  -6   8   1       24.94       30.12      4.33 o 
  -5   8   1        3.10        1.42      4.52 o 
  -4   8   1      134.87      121.66      5.87 o 
  -3   8   1       22.87       24.82      3.27 o 
  -2   8   1       53.43       47.40      3.65 o 
  -1   8   1      141.38      123.94      5.32 o 
   0   8   1      379.71      339.57      8.55 o 
   1   8   1       17.96       19.62      2.69 o 
   2   8   1      100.60       98.42      5.97 o 
   3   8   1        6.15        0.17      4.34 o 
   4   8   1        0.06        0.01      3.42 o 
   5   8   1      154.02      132.36      7.07 o 
   6   8   1       14.49       20.06      5.27 o 
   7   8   1       16.28       12.21      4.46 o 
   8   8   1       15.26       14.46      5.20 o 
   9   8   1        0.21        5.00      4.26 o 
  10   8   1       14.60        5.21      7.14 o 
  -5   9   1        0.52        1.06      4.13 o 
  -4   9   1       24.37       24.44      3.50 o 
  -3   9   1       16.31       21.46      3.36 o 
  -2   9   1      110.75      102.17      5.41 o 
  -1   9   1        0.34        2.99      3.71 o 
   0   9   1       66.68       51.18      6.35 o 
   1   9   1       87.67       77.48      4.67 o 
   2   9   1       67.77       61.81      6.01 o 
   3   9   1        2.89        0.01      4.62 o 
   4   9   1       23.82       34.81      4.83 o 
   5   9   1        2.99        0.01      4.83 o 
   6   9   1        0.13        4.75      3.49 o 
   7   9   1        6.16        9.91      3.88 o 
   8   9   1       21.21       17.58      5.97 o 
   9   9   1        0.93        2.14      5.12 o 
  -3  10   1        9.03        5.06      4.08 o 
  -2  10   1       67.92       61.58      4.60 o 
  -1  10   1        3.21        6.40      3.95 o 
   0  10   1       98.49       81.69      6.82 o 
   1  10   1       10.08        1.87      5.18 o 
   2  10   1       41.73       25.67      5.85 o 
   3  10   1       17.87       10.01      5.64 o 
   4  10   1       19.70       19.98      5.21 o 
   5  10   1       22.51       18.89      5.46 o 
   6  10   1        0.87        6.48      3.69 o 
   7  10   1        0.37        0.01      4.92 o 
   8  10   1        0.00        0.01      4.88 o 
  -1  11   1       19.53       21.85      3.17 o 
   0  11   1       28.95       28.80      4.00 o 
   1  11   1        9.56       14.97      3.44 o 
   2  11   1       37.93       23.26      6.71 o 
   3  11   1       10.50        8.53      5.86 o 
   4  11   1        6.03       13.19      4.34 o 
   5  11   1        2.61        0.01      5.44 o 
   6  11   1        8.62        6.67      5.81 o 
   7  11   1        0.38        0.84      4.34 o 
   1  12   1       15.87       23.85      3.92 o 
   2  12   1        8.34       18.09      3.12 o 
   3  12   1        4.10       11.41      4.33 o 
   4  12   1        0.39        4.57      4.29 o 
  -3 -12   2        0.01        7.10      5.65 o 
  -6 -11   2        2.67       10.94      3.58 o 
  -5 -11   2        9.80        5.26      7.56 o 
  -4 -11   2       25.31       46.46      5.34 o 
  -3 -11   2        1.66        0.01      5.89 o 
  -2 -11   2        2.13        0.01      7.38 o 
  -1 -11   2        1.47        4.59      5.53 o 
   0 -11   2        1.60        0.01      5.74 o 
   1 -11   2       10.89        9.51      6.01 o 
  -8 -10   2       13.52       18.79      7.46 o 
  -7 -10   2        0.00        0.01      6.45 o 
  -6 -10   2        0.17        1.65      6.04 o 
  -5 -10   2        3.22       12.36      3.58 o 
  -4 -10   2       13.18       14.75      6.31 o 
  -3 -10   2       48.49       64.02      7.21 o 
  -2 -10   2       18.40       17.19      4.46 o 
  -1 -10   2        7.25       10.24      2.75 o 
   0 -10   2        4.73        2.04      5.59 o 
   1 -10   2        5.04        5.02      4.48 o 
   2 -10   2       10.41       11.49      5.31 o 
   3 -10   2       12.16       17.61      3.65 o 
  -9  -9   2        0.06        0.01      6.29 o 
  -8  -9   2        1.72        0.01      7.31 o 
  -7  -9   2        1.07        3.55      5.11 o 
  -6  -9   2        7.49        6.86      6.06 o 
  -5  -9   2        3.94        2.52      6.19 o 
  -4  -9   2       99.77      122.43      8.91 o 
  -3  -9   2        0.93        5.39      5.20 o 
  -2  -9   2       18.41       24.43      6.20 o 
  -1  -9   2       48.37       50.45      6.26 o 
   0  -9   2       73.54       76.23      7.23 o 
   1  -9   2        0.08        0.01      4.78 o 
   2  -9   2       17.49        8.49      5.45 o 
   3  -9   2        6.29        0.01      5.73 o 
   4  -9   2        0.91        0.01      6.67 o 
  -9  -8   2        0.42        7.29      6.20 o 
  -8  -8   2       39.69       46.46      8.35 o 
  -7  -8   2        2.19        4.73      5.25 o 
  -6  -8   2       52.70       66.30      7.84 o 
  -5  -8   2      196.42      241.01     10.53 o 
  -4  -8   2       66.13       68.61      8.01 o 
  -3  -8   2       10.37        2.02      5.80 o 
  -2  -8   2      124.10      127.01      7.22 o 
  -1  -8   2       27.02       39.54      5.33 o 
   0  -8   2      177.03      163.38      8.05 o 
   1  -8   2       55.79       56.34      5.78 o 
   2  -8   2       57.00       50.98      4.30 o 
   3  -8   2        3.44        2.82      5.50 o 
   4  -8   2      113.72      123.55      7.64 o 
   5  -8   2       22.94       29.31      4.72 o 
 -10  -7   2        3.93        0.01      7.70 o 
  -9  -7   2        1.68        3.78      6.05 o 
  -8  -7   2        4.67        0.01      6.63 o 
  -7  -7   2       31.96       26.34      6.69 o 
  -6  -7   2       20.20       18.60      5.61 o 
  -5  -7   2       10.48       12.07      5.02 o 
  -4  -7   2        0.97        0.00      5.41 o 
  -3  -7   2      352.95      362.35     10.22 o 
  -2  -7   2        1.84        2.83      2.75 o 
  -1  -7   2       30.80       33.43      3.48 o 
   0  -7   2      323.32      320.32     10.38 o 
   2  -7   2      103.65       91.72      6.34 o 
   3  -7   2       40.68       38.56      7.24 o 
   4  -7   2      330.95      252.02     11.49 o 
   5  -7   2        1.67        4.77      3.40 o 
   6  -7   2       21.82       13.60      6.73 o 
 -10  -6   2        3.41        1.48      7.61 o 
  -9  -6   2       13.94        8.50      7.13 o 
  -8  -6   2       72.42       58.83      8.29 o 
  -7  -6   2       66.31       71.77      8.10 o 
  -6  -6   2      274.72      301.25     12.31 o 
  -5  -6   2        1.73        3.01      4.47 o 
  -4  -6   2      124.85      122.06      5.31 o 
  -3  -6   2      203.50      206.95      7.87 o 
  -2  -6   2       19.67       12.48      4.60 o 
  -1  -6   2       37.68       43.32      3.31 o 
   0  -6   2      308.95      315.65      7.75 o 
   1  -6   2       88.00      119.55      4.86 o 
   2  -6   2      414.50      335.83      8.12 o 
   3  -6   2       49.91       59.22      4.39 o 
   4  -6   2      219.76      187.74      7.49 o 
   5  -6   2      137.23      140.47      7.06 o 
   6  -6   2        0.11        0.01      6.58 o 
   7  -6   2        1.20        0.01      6.50 o 
 -10  -5   2       23.45       10.77      7.86 o 
  -9  -5   2        6.78        7.22      6.61 o 
  -8  -5   2       10.81        3.55      6.75 o 
  -7  -5   2       18.51       12.28      5.45 o 
  -6  -5   2       13.51        4.55      5.96 o 
  -5  -5   2      167.35      158.64      7.45 o 
  -4  -5   2       10.69       11.88      4.69 o 
  -3  -5   2        6.16        0.00      3.77 o 
  -2  -5   2        1.35        0.00      3.21 o 
  -1  -5   2      170.57      143.06      5.77 o 
   0  -5   2        4.39        2.24      2.75 o 
   1  -5   2       14.30        5.96      3.14 o 
   2  -5   2       47.05       28.79      2.81 o 
   3  -5   2       17.77       24.86      2.64 o 
   4  -5   2      240.14      231.40      7.54 o 
   5  -5   2       53.15       65.01      4.92 o 
   6  -5   2      310.22      272.95      9.57 o 
   7  -5   2       44.01       40.00      4.72 o 
   8  -5   2        0.32        5.39      5.39 o 
 -10  -4   2        0.00        0.01      7.34 o 
  -9  -4   2        8.47        4.28      7.38 o 
  -8  -4   2       19.45       19.50      6.37 o 
  -7  -4   2      198.05      201.79      9.55 o 
  -6  -4   2        2.75        5.24      4.74 o 
  -5  -4   2      129.51      122.13      7.09 o 
  -4  -4   2       43.52       35.96      2.98 o 
  -3  -4   2      177.72      173.04      5.13 o 
  -2  -4   2        1.50        0.00      3.17 o 
  -1  -4   2       73.40       72.32      3.28 o 
   0  -4   2        7.98        3.21      2.81 o 
   1  -4   2      183.64      241.36      5.43 o 
   2  -4   2      595.11      605.92      9.19 o 
   3  -4   2        0.14        0.00      3.36 o 
   4  -4   2      719.92      776.71     12.44 o 
   5  -4   2       34.05       42.79      4.25 o 
   6  -4   2      365.09      410.18     10.85 o 
   7  -4   2       23.76       23.66      4.13 o 
   8  -4   2        8.72        7.93      4.68 o 
   9  -4   2        3.95        0.01      7.41 o 
 -11  -3   2        0.21       12.81      5.40 o 
 -10  -3   2        0.07        0.01      7.01 o 
  -9  -3   2        0.74        1.81      5.76 o 
  -8  -3   2       38.89       31.92      6.48 o 
  -7  -3   2        6.57        0.00      6.13 o 
  -6  -3   2        0.02        2.78      4.71 o 
  -5  -3   2      575.26      573.69     11.80 o 
  -4  -3   2      426.25      413.23      8.75 o 
  -3  -3   2      511.32      416.66      8.23 o 
  -2  -3   2       33.93       39.64      3.31 o 
  -1  -3   2       24.70       20.60      3.00 o 
   0  -3   2       17.86        7.74      2.65 o 
   1  -3   2       81.81       80.10      2.86 o 
   2  -3   2        1.00        0.00      2.84 o 
   3  -3   2      129.25      149.99      4.66 o 
   4  -3   2       13.24       25.35      2.72 o 
   5  -3   2       13.88        3.32      4.58 o 
   6  -3   2      619.60      754.18     13.64 o 
   7  -3   2        0.26        1.00      5.32 o 
   8  -3   2       57.71       66.48      5.77 o 
   9  -3   2       42.61       41.52      5.29 o 
 -10  -2   2       56.61       50.61      7.89 o 
  -9  -2   2        7.50        0.01      6.87 o 
  -8  -2   2        8.66       10.27      5.32 o 
  -7  -2   2       79.11       69.96      7.39 o 
  -6  -2   2       69.31       55.26      6.46 o 
  -5  -2   2       77.15       73.72      4.15 o 
  -4  -2   2        0.40        4.15      3.73 o 
  -3  -2   2     1345.28     1591.28     12.89 o 
  -2  -2   2      250.51      254.43      4.91 o 
  -1  -2   2      204.03      174.78      3.78 o 
   0  -2   2     1276.40     1304.69      9.43 o 
   1  -2   2       10.81       15.68      1.61 o 
   2  -2   2      101.48       95.32      3.25 o 
   3  -2   2       76.15      137.79      4.14 o 
   4  -2   2      341.71      586.58      9.30 o 
   5  -2   2      320.62      481.17      9.48 o 
   6  -2   2        0.13        0.00      4.96 o 
   7  -2   2       26.38       35.57      4.59 o 
   8  -2   2      278.19      335.15     10.83 o 
   9  -2   2       60.65       71.98      6.01 o 
  10  -2   2        0.33        8.04      5.34 o 
 -10  -1   2        8.87       11.42      5.89 o 
  -9  -1   2        9.49       12.25      6.35 o 
  -8  -1   2       97.34       97.77      8.00 o 
  -7  -1   2       10.41        8.95      3.72 o 
  -6  -1   2      206.10      154.54      6.29 o 
  -5  -1   2      482.90      450.01      9.11 o 
  -4  -1   2      397.19      279.04      6.26 o 
  -3  -1   2      293.74      357.55      6.29 o 
  -2  -1   2     6542.30     6131.72     42.36 o 
   0  -1   2       70.18       88.42      2.48 o 
   2  -1   2     1233.99     1485.60     10.62 o 
   3  -1   2       16.61       13.86      1.72 o 
   4  -1   2      198.20      198.07      5.19 o 
   5  -1   2      159.92      190.17      5.81 o 
   6  -1   2       24.02       40.39      3.57 o 
   7  -1   2       27.19       41.24      3.90 o 
   8  -1   2       40.25       59.05      5.52 o 
   9  -1   2      122.32      148.28      7.78 o 
  10  -1   2       65.66       75.82      6.49 o 
 -10   0   2       21.41       19.06      3.80 o 
  -9   0   2        3.37        0.01      4.62 o 
  -8   0   2      133.81      121.40      5.59 o 
  -7   0   2      414.77      373.46      8.39 o 
  -6   0   2      228.98      250.24      6.20 o 
  -5   0   2     1203.04     1107.73     11.45 o 
  -4   0   2      142.56       92.60      3.20 o 
  -3   0   2      106.57       89.82      2.78 o 
  -2   0   2      315.61      323.39      4.35 o 
  -1   0   2      404.90      468.62      4.59 o 
   1   0   2        2.01        4.84      1.16 o 
   2   0   2     4197.08     4175.43     15.68 o 
   3   0   2       83.36       97.60      3.21 o 
   4   0   2      145.73      166.94      4.33 o 
   5   0   2        7.09        9.74      1.91 o 
   7   0   2      126.50      161.61      5.93 o 
   8   0   2       89.79       91.13      5.62 o 
   9   0   2      149.12      142.43      6.73 o 
  10   0   2        0.07        2.82      5.33 o 
 -10   1   2        6.70        5.36      5.42 o 
  -9   1   2       31.26       33.70      3.55 o 
  -8   1   2       11.27        6.95      4.87 o 
  -7   1   2       20.11       22.18      2.47 o 
  -6   1   2      462.98      469.35      8.62 o 
  -5   1   2     1902.46     1749.79     15.04 o 
  -4   1   2      125.11      164.03      4.24 o 
  -3   1   2     1039.38      954.55      8.88 o 
  -2   1   2     2375.38     2540.95     11.25 o 
  -1   1   2      178.58      209.23      3.30 o 
   3   1   2        0.06        0.00      2.94 o 
   4   1   2       51.31       49.32      2.78 o 
   5   1   2        0.01        0.22      2.87 o 
   6   1   2       64.14       70.20      3.81 o 
   7   1   2       10.22        8.18      4.54 o 
   8   1   2       62.74       68.24      4.75 o 
   9   1   2        5.22        0.01      5.79 o 
  10   1   2       23.09       20.10      3.90 o 
  -9   2   2       15.17       23.63      3.61 o 
  -8   2   2       47.18       46.83      4.13 o 
  -7   2   2       16.24       18.65      3.32 o 
  -6   2   2      933.42      927.69     12.53 o 
  -5   2   2      218.43      236.59      5.93 o 
  -4   2   2     1000.82     1013.04     10.76 o 
  -3   2   2     1439.43     1558.88     12.03 o 
  -2   2   2      614.51      800.59      8.35 o 
  -1   2   2      284.24      354.91      4.72 o 
   0   2   2      701.02      828.68      6.87 o 
   1   2   2      464.79      451.05      5.11 o 
   2   2   2     3648.54     3283.88     19.06 o 
   3   2   2        7.44        7.82      1.52 o 
   4   2   2       17.27       14.10      1.82 o 
   5   2   2      396.98      409.65      7.18 o 
   6   2   2      285.95      317.86      7.16 o 
   7   2   2      350.60      354.43      8.39 o 
   8   2   2      163.88      172.78      6.68 o 
   9   2   2        2.84        0.01      5.34 o 
  10   2   2       73.10       71.33      5.54 o 
  11   2   2       63.01       58.70      5.66 o 
  -9   3   2        0.60        0.01      6.11 o 
  -8   3   2       11.99       20.44      3.04 o 
  -7   3   2       98.04       86.68      4.90 o 
  -6   3   2      121.03      108.52      5.19 o 
  -5   3   2       27.47       24.40      2.61 o 
  -4   3   2      909.75      857.87     10.81 o 
  -3   3   2      148.90      126.30      3.88 o 
  -2   3   2       46.60       43.39      2.27 o 
  -1   3   2       17.88       13.03      1.67 o 
   0   3   2      102.65       83.36      2.83 o 
   1   3   2        0.05        0.00      2.69 o 
   2   3   2     1491.53     1135.56      9.41 o 
   3   3   2      173.18      145.85      3.88 o 
   4   3   2     1074.43      877.75      9.74 o 
   5   3   2      183.06      181.75      5.14 o 
   6   3   2        8.46        9.62      4.22 o 
   7   3   2       15.46        6.98      4.80 o 
   8   3   2       56.90       56.14      4.59 o 
   9   3   2       23.15       19.05      5.44 o 
  10   3   2       71.45       47.47      6.93 o 
  11   3   2        0.36        0.01      5.70 o 
  -9   4   2        0.03        1.40      4.87 o 
  -8   4   2        0.66        0.01      5.65 o 
  -7   4   2        0.07        6.27      2.94 o 
  -6   4   2       21.55       22.27      3.04 o 
  -5   4   2        3.27        2.30      3.71 o 
  -4   4   2      175.16      163.31      5.00 o 
  -3   4   2       89.54      100.40      3.88 o 
  -2   4   2      198.86      273.75      5.54 o 
  -1   4   2       95.25      125.22      3.58 o 
   0   4   2       18.40       26.75      1.94 o 
   1   4   2      452.23      465.67      6.64 o 
   2   4   2     2825.26     2825.48     16.44 o 
   3   4   2       68.99       78.01      3.13 o 
   4   4   2      862.21      747.28      9.53 o 
   5   4   2       62.99       46.78      3.02 o 
   6   4   2      219.28      216.91      6.04 o 
   7   4   2       47.17       47.68      3.79 o 
   8   4   2        7.26       12.38      4.95 o 
   9   4   2      206.95      169.56      9.02 o 
  10   4   2        7.69        0.01      6.42 o 
  11   4   2        1.83        0.27      6.01 o 
  -8   5   2       14.77       17.24      4.33 o 
  -7   5   2       14.61        6.19      4.52 o 
  -6   5   2       20.75       25.32      2.89 o 
  -5   5   2      277.68      230.86      6.92 o 
  -4   5   2      226.33      187.88      5.89 o 
  -3   5   2        0.11        2.14      2.69 o 
  -2   5   2       24.01       25.89      2.42 o 
  -1   5   2       80.94       76.54      3.14 o 
   0   5   2      133.32      123.02      4.02 o 
   1   5   2        9.67        6.18      3.78 o 
   2   5   2      315.41      252.15      5.61 o 
   3   5   2        8.01        5.17      2.79 o 
   4   5   2      613.01      454.61      9.17 o 
   5   5   2       67.67       76.89      3.88 o 
   6   5   2      194.80      192.70      7.27 o 
   7   5   2      195.36      164.64      8.11 o 
   8   5   2       11.28       13.97      4.43 o 
   9   5   2        7.91       13.03      3.18 o 
  10   5   2        9.09        8.12      5.73 o 
  11   5   2       18.68        1.94      7.16 o 
  -7   6   2       14.37       16.76      3.09 o 
  -6   6   2        3.08       11.11      2.44 o 
  -5   6   2       48.38       60.21      4.20 o 
  -4   6   2        7.45        8.64      2.37 o 
  -3   6   2       26.99       30.54      2.93 o 
  -2   6   2       61.24       83.61      3.79 o 
  -1   6   2      295.27      316.65      6.83 o 
   0   6   2       94.28      112.92      4.52 o 
   1   6   2      140.66      130.24      4.52 o 
   2   6   2      491.80      497.05      8.44 o 
   3   6   2      860.12      925.71     11.56 o 
   4   6   2      129.55      124.84      4.72 o 
   5   6   2        0.88        0.15      3.71 o 
   6   6   2      319.18      302.93      7.79 o 
   7   6   2       28.21       42.88      3.85 o 
   8   6   2       48.69       44.37      5.93 o 
   9   6   2        1.91        1.36      5.15 o 
  10   6   2        9.35        1.01      5.56 o 
  -6   7   2        2.63        0.01      5.16 o 
  -5   7   2        0.86        0.64      3.73 o 
  -4   7   2       46.56       46.29      3.94 o 
  -3   7   2      179.00      173.59      6.14 o 
  -2   7   2      453.48      405.30      8.68 o 
  -1   7   2      127.96      137.54      5.01 o 
   0   7   2      278.54      251.25      6.92 o 
   1   7   2        7.70        5.80      3.94 o 
   2   7   2      313.73      293.84      8.32 o 
   3   7   2        0.63        1.98      3.17 o 
   4   7   2      452.87      400.31      9.75 o 
   5   7   2       39.71       38.80      3.48 o 
   6   7   2       13.08       17.14      4.71 o 
   7   7   2      123.48      119.93      7.68 o 
   8   7   2       57.97       48.13      6.63 o 
   9   7   2        0.73        0.01      5.41 o 
  10   7   2        0.36        7.36      4.97 o 
  -5   8   2       34.87       34.86      4.45 o 
  -4   8   2        7.84        2.18      4.83 o 
  -3   8   2       49.08       49.54      3.95 o 
  -2   8   2      169.33      201.76      6.68 o 
  -1   8   2       25.19       21.14      3.12 o 
   0   8   2        2.36        3.16      3.46 o 
   1   8   2        7.47        5.71      3.92 o 
   2   8   2        0.00        3.00      1.93 o 
   3   8   2        9.32        7.57      2.26 o 
   4   8   2      138.16      154.88      5.93 o 
   5   8   2        5.20        6.39      2.26 o 
   6   8   2       36.28       33.48      5.36 o 
   7   8   2        0.10        0.01      4.67 o 
   8   8   2        0.17        4.63      4.33 o 
   9   8   2        1.65        0.01      4.74 o 
  10   8   2        7.44        9.09      5.03 o 
  -4   9   2        0.48        2.46      3.64 o 
  -3   9   2        6.12        4.31      3.86 o 
  -2   9   2       93.19       97.05      5.19 o 
  -1   9   2       31.62       30.60      3.67 o 
   0   9   2        1.79        0.01      4.06 o 
   1   9   2       43.45       51.49      4.26 o 
   2   9   2       45.14       56.84      5.80 o 
   3   9   2      113.44       91.97      7.00 o 
   4   9   2       20.89        8.61      4.71 o 
   5   9   2        7.63        0.01      4.39 o 
   6   9   2       34.73       24.41      6.06 o 
   7   9   2       59.89       65.53      6.66 o 
   8   9   2        0.55        0.01      4.90 o 
   9   9   2        8.82       12.09      4.77 o 
  -3  10   2       37.56       44.94      4.25 o 
  -2  10   2        0.71        0.01      5.27 o 
  -1  10   2       35.37       36.71      4.12 o 
   0  10   2       23.71       19.80      3.75 o 
   1  10   2        8.69        0.01      6.04 o 
   2  10   2        5.97       10.04      2.87 o 
   3  10   2       16.92       11.08      3.43 o 
   4  10   2        0.89        0.01      4.25 o 
   5  10   2        7.25        8.66      2.95 o 
   6  10   2        1.89        3.34      2.48 o 
   7  10   2        1.40        5.61      4.13 o 
   8  10   2        0.05        2.71      4.53 o 
  -1  11   2        4.90        0.26      5.19 o 
   0  11   2        0.04        0.01      4.58 o 
   1  11   2        0.85        0.01      5.56 o 
   2  11   2        0.18        0.01      5.32 o 
   3  11   2        9.23       12.53      4.66 o 
   4  11   2       17.77       10.23      5.48 o 
   5  11   2       10.97       12.23      5.80 o 
   6  11   2       11.94       17.68      3.41 o 
   7  11   2        5.83        0.01      6.08 o 
   2  12   2        1.23        2.99      4.72 o 
   3  12   2        0.27        0.01      5.22 o 
   4  12   2       13.88       20.69      5.54 o 
  -6 -11   3        0.90        0.01      7.40 o 
  -5 -11   3       12.26       14.47      6.37 o 
  -4 -11   3       29.37       37.49      6.53 o 
  -3 -11   3        0.55        3.08      5.71 o 
  -2 -11   3       10.86       10.82      6.70 o 
  -1 -11   3       48.66       52.16      7.68 o 
   0 -11   3        0.51        0.01      6.78 o 
  -7 -10   3        9.32        2.92      7.28 o 
  -6 -10   3        8.38        4.44      7.11 o 
  -5 -10   3       57.83       63.53      5.82 o 
  -4 -10   3        0.95        0.01      6.81 o 
  -3 -10   3        6.63        1.52      6.46 o 
  -2 -10   3      121.79      127.87     10.25 o 
  -1 -10   3       27.73       28.63      7.34 o 
   0 -10   3       10.58       18.26      3.07 o 
   1 -10   3       11.58        8.62      4.72 o 
   2 -10   3        1.93        4.97      4.35 o 
   3 -10   3        0.05        7.95      3.27 o 
  -8  -9   3        8.04       22.66      5.69 o 
  -7  -9   3       13.12       12.36      6.40 o 
  -6  -9   3       28.61       37.45      6.12 o 
  -5  -9   3        0.14        0.01      6.62 o 
  -4  -9   3        8.48        8.88      6.09 o 
  -3  -9   3      153.42      153.67      9.84 o 
  -2  -9   3       71.75       67.92      7.41 o 
  -1  -9   3        2.21        1.83      5.00 o 
   0  -9   3      173.38      156.63      9.88 o 
   1  -9   3       47.35       43.12      6.28 o 
   2  -9   3        4.17        0.01      4.48 o 
   3  -9   3      109.08      105.88      9.83 o 
   4  -9   3       10.83        0.01      6.21 o 
  -9  -8   3        6.27        0.01      6.78 o 
  -8  -8   3       25.06       25.76      7.08 o 
  -7  -8   3        2.30        0.01      6.58 o 
  -6  -8   3       20.77       10.68      7.42 o 
  -5  -8   3      121.86      135.91      9.53 o 
  -4  -8   3      265.27      297.39     11.85 o 
  -3  -8   3      422.66      438.56     14.06 o 
  -2  -8   3        0.54        0.01      5.25 o 
  -1  -8   3      102.31      110.32      7.80 o 
   0  -8   3       21.54       18.58      5.29 o 
   1  -8   3        0.06        5.29      3.97 o 
   2  -8   3      226.56      214.81      8.07 o 
   3  -8   3       15.54       20.25      3.23 o 
   4  -8   3       45.27       40.78      4.86 o 
   5  -8   3       37.37       42.08      7.13 o 
 -10  -7   3       12.94        9.54      7.48 o 
  -9  -7   3       47.00       43.32      8.71 o 
  -8  -7   3        0.24        3.49      5.86 o 
  -7  -7   3       17.21       13.31      6.12 o 
  -6  -7   3       50.20       55.86      7.59 o 
  -5  -7   3        6.26        0.01      5.45 o 
  -4  -7   3        0.23        9.41      2.66 o 
  -3  -7   3      109.16      125.42      7.16 o 
  -2  -7   3      181.62      198.10      8.16 o 
  -1  -7   3      488.24      477.53     12.48 o 
   0  -7   3       62.46       46.90      7.10 o 
   2  -7   3       79.24       69.71      5.97 o 
   3  -7   3      266.20      205.63     10.31 o 
   4  -7   3      142.64      154.88      7.44 o 
   5  -7   3        8.06        8.98      5.68 o 
   6  -7   3        0.11        5.64      5.00 o 
 -10  -6   3        7.92        5.72      7.09 o 
  -9  -6   3       20.65        6.77      8.43 o 
  -8  -6   3      103.82       92.01      9.85 o 
  -7  -6   3      180.38      152.55      9.60 o 
  -6  -6   3        1.52        0.01      5.55 o 
  -5  -6   3       12.17        7.01      4.95 o 
  -4  -6   3      127.45      134.66      6.81 o 
  -3  -6   3        6.33        7.56      4.45 o 
  -2  -6   3      206.52      242.14      8.30 o 
  -1  -6   3     1212.60     1308.15     15.93 o 
   0  -6   3      149.57      151.68      5.68 o 
   1  -6   3       53.04       35.61      3.30 o 
   2  -6   3       23.38       21.35      2.98 o 
   3  -6   3        1.70        0.01      4.71 o 
   4  -6   3      228.18      243.50      8.51 o 
   5  -6   3       56.08       45.10      4.61 o 
   6  -6   3       25.68       31.47      4.30 o 
   7  -6   3        1.15        0.01      6.03 o 
 -10  -5   3        8.45        2.60      7.39 o 
  -9  -5   3        2.34        5.54      5.80 o 
  -8  -5   3      261.43      206.26     12.09 o 
  -7  -5   3       23.30       26.77      5.19 o 
  -6  -5   3       20.35        9.83      5.92 o 
  -5  -5   3       15.23       15.90      2.82 o 
  -4  -5   3        6.83        9.23      2.38 o 
  -3  -5   3      137.57      123.36      6.50 o 
  -2  -5   3        7.64       10.14      3.54 o 
  -1  -5   3       11.03       11.23      3.54 o 
   0  -5   3      476.41      396.19      9.05 o 
   1  -5   3      928.81      701.01     11.72 o 
   2  -5   3       27.36       23.44      2.74 o 
   3  -5   3      214.51      161.91      5.95 o 
   4  -5   3        0.05        1.70      4.54 o 
   5  -5   3       34.99       22.36      3.60 o 
   6  -5   3       99.92       94.75      6.83 o 
   7  -5   3       25.26       22.36      4.43 o 
   8  -5   3       34.10       26.83      5.74 o 
 -10  -4   3        1.25        0.01      6.24 o 
  -9  -4   3       13.25        6.34      5.93 o 
  -8  -4   3        3.60        0.83      6.23 o 
  -7  -4   3       61.38       74.13      6.92 o 
  -6  -4   3      685.47      673.94     15.54 o 
  -5  -4   3      138.08      134.22      7.33 o 
  -4  -4   3        8.30        5.30      3.43 o 
  -3  -4   3      649.19      599.18      9.76 o 
  -2  -4   3       52.48       54.70      4.38 o 
  -1  -4   3        0.73        0.00      3.42 o 
   0  -4   3      383.20      373.34      7.05 o 
   1  -4   3      213.63      191.34      5.16 o 
   2  -4   3       43.27       29.95      2.53 o 
   3  -4   3       46.27       28.44      3.19 o 
   4  -4   3        1.41        0.00      4.81 o 
   5  -4   3       81.82      108.58      5.75 o 
   6  -4   3       72.74       80.90      5.72 o 
   7  -4   3       13.88       14.60      3.25 o 
   8  -4   3       35.57       35.93      4.68 o 
 -10  -3   3        0.74        0.01      7.87 o 
  -9  -3   3        6.17        1.25      6.45 o 
  -8  -3   3        7.33       11.05      6.15 o 
  -7  -3   3        3.29        0.01      5.31 o 
  -6  -3   3      274.34      267.50     10.26 o 
  -5  -3   3       22.27       21.91      5.64 o 
  -4  -3   3     1152.61     1137.34     15.09 o 
  -3  -3   3      124.32       99.76      5.08 o 
  -2  -3   3       23.83       20.23      3.26 o 
  -1  -3   3      241.36      200.49      5.57 o 
   0  -3   3        4.38        1.75      1.37 o 
   1  -3   3      108.33      128.15      3.85 o 
   2  -3   3     1244.15     1079.89     11.50 o 
   3  -3   3      265.81      229.51      6.05 o 
   4  -3   3      887.43      996.93     13.66 o 
   5  -3   3       59.50       88.74      5.01 o 
   6  -3   3       35.62       35.85      4.44 o 
   7  -3   3       34.55       53.05      5.15 o 
   8  -3   3        0.15        0.01      5.76 o 
   9  -3   3       17.83       28.08      5.05 o 
 -10  -2   3        6.10       24.31      4.55 o 
  -9  -2   3        3.16        0.01      6.61 o 
  -8  -2   3        0.02        5.10      4.56 o 
  -7  -2   3      151.52      132.83      8.86 o 
  -6  -2   3       13.81       11.62      5.71 o 
  -5  -2   3      444.28      422.22      9.08 o 
  -4  -2   3     1499.97     1906.08     16.89 o 
  -3  -2   3       17.60       21.40      2.13 o 
  -2  -2   3      194.62      215.35      4.86 o 
  -1  -2   3        3.19        0.00      2.69 o 
   0  -2   3     1703.61     1837.73     12.61 o 
   1  -2   3        9.59       28.87      1.94 o 
   2  -2   3        8.34       19.45      1.88 o 
   3  -2   3      131.45      160.80      4.63 o 
   4  -2   3       16.53       12.80      2.17 o 
   5  -2   3      230.16      284.88      7.58 o 
   6  -2   3       80.00      136.07      6.08 o 
   7  -2   3       12.10        0.71      6.14 o 
   8  -2   3        1.47        2.75      5.71 o 
   9  -2   3       17.11       18.73      3.83 o 
 -10  -1   3        3.96        6.63      5.91 o 
  -9  -1   3       40.06       41.26      6.58 o 
  -8  -1   3       11.81        5.69      6.25 o 
  -7  -1   3       32.11       19.80      3.99 o 
  -6  -1   3      122.84      108.30      5.54 o 
  -5  -1   3      268.91      212.81      6.97 o 
  -4  -1   3      344.70      332.08      7.28 o 
  -3  -1   3        0.92        0.00      3.39 o 
  -2  -1   3       10.29        7.82      2.81 o 
  -1  -1   3      249.51      218.14      4.33 o 
   0  -1   3     1519.55     1662.04     10.98 o 
   2  -1   3      595.34      659.10      7.64 o 
   3  -1   3        4.78        1.95      3.06 o 
   4  -1   3      154.27      202.62      5.50 o 
   5  -1   3        0.06        0.00      3.73 o 
   6  -1   3      508.35      753.95      8.90 o 
   7  -1   3       91.91      147.57      6.80 o 
   8  -1   3      200.54      258.22      9.40 o 
   9  -1   3       17.68        8.37      7.67 o 
  10  -1   3        2.11        0.01      7.05 o 
 -10   0   3        0.10        6.10      4.77 o 
  -9   0   3        2.49        8.96      2.48 o 
  -8   0   3       17.11       20.83      2.98 o 
  -7   0   3      155.40      129.24      5.35 o 
  -6   0   3      764.57      719.57     10.65 o 
  -5   0   3      967.75      899.96     10.78 o 
  -4   0   3       58.20       53.95      2.70 o 
  -3   0   3     1175.66     1166.46     10.06 o 
  -2   0   3      338.94      378.47      5.17 o 
  -1   0   3       34.95       31.18      1.91 o 
   0   0   3     3369.06     3728.46      8.67 o 
   1   0   3     1790.52     1895.54     11.03 o 
   2   0   3      244.60      302.48      4.84 o 
   3   0   3      242.46      239.63      4.90 o 
   4   0   3       81.44       69.74      3.26 o 
   5   0   3      347.54      376.14      7.33 o 
   7   0   3       10.75        7.06      4.85 o 
   8   0   3        0.36        0.01      5.53 o 
   9   0   3        0.25        3.91      4.46 o 
  10   0   3      114.74      107.90      6.73 o 
 -10   1   3       10.25       13.35      3.98 o 
  -9   1   3        5.10        6.92      5.54 o 
  -8   1   3        6.52        4.61      4.49 o 
  -7   1   3       88.64       78.44      4.36 o 
  -6   1   3        6.18        4.36      2.15 o 
  -5   1   3       24.92       19.04      2.22 o 
  -4   1   3     2358.15     2212.27     15.76 o 
  -3   1   3      318.28      258.35      4.99 o 
  -2   1   3      178.55      171.97      3.86 o 
  -1   1   3      172.53      147.19      3.25 o 
   0   1   3      152.06      122.59      3.02 o 
   1   1   3      174.95      157.29      3.34 o 
   2   1   3       17.07       23.37      1.85 o 
   3   1   3        0.00        0.00      2.61 o 
   4   1   3       81.75       85.44      3.46 o 
   5   1   3       21.59       37.14      2.89 o 
   6   1   3        0.66        0.00      4.20 o 
   7   1   3        7.33        7.32      3.70 o 
   8   1   3      376.29      407.36     10.32 o 
   9   1   3        0.11        6.22      4.70 o 
  10   1   3        7.30        5.49      3.45 o 
  -9   2   3       12.60        9.81      3.39 o 
  -8   2   3       11.77        6.19      5.09 o 
  -7   2   3       57.93       53.21      3.88 o 
  -6   2   3       42.64       38.78      3.26 o 
  -5   2   3      286.44      297.75      6.73 o 
  -4   2   3      704.51      614.77      8.78 o 
  -3   2   3      483.19      503.62      7.90 o 
  -2   2   3      131.25      160.52      4.58 o 
  -1   2   3      557.05      649.35      7.44 o 
   0   2   3      490.86      630.04      6.82 o 
   1   2   3       91.29      104.13      3.00 o 
   2   2   3      309.78      314.43      5.14 o 
   3   2   3      101.07      113.50      3.45 o 
   4   2   3      132.69      124.44      3.96 o 
   5   2   3      449.56      453.06      7.85 o 
   6   2   3       14.97       14.07      2.48 o 
   7   2   3       61.76       62.11      4.43 o 
   8   2   3       10.63       16.66      3.35 o 
   9   2   3       19.69       17.43      3.72 o 
  10   2   3        0.00        4.22      5.00 o 
  11   2   3       21.13       27.30      4.00 o 
  -9   3   3        9.34        2.66      5.89 o 
  -8   3   3        3.43        5.93      2.47 o 
  -7   3   3      132.13      114.69      5.40 o 
  -6   3   3       92.62       86.11      4.48 o 
  -5   3   3      170.28      174.48      5.59 o 
  -4   3   3       61.42       45.22      3.03 o 
  -3   3   3      228.08      253.70      5.67 o 
  -2   3   3       61.51       64.12      2.79 o 
  -1   3   3      723.22      823.81      8.51 o 
   0   3   3       13.29       14.91      1.69 o 
   1   3   3        9.29        2.00      2.59 o 
   2   3   3      109.85      113.03      3.48 o 
   3   3   3       89.38       84.05      3.21 o 
   4   3   3       32.75       26.08      2.40 o 
   5   3   3       25.34       25.90      2.28 o 
   6   3   3       99.14      113.25      4.68 o 
   7   3   3      146.81      133.77      5.46 o 
   8   3   3       23.09       16.13      5.58 o 
   9   3   3        4.71        0.01      5.39 o 
  10   3   3       56.51       42.67      4.90 o 
  11   3   3        0.67        5.57      4.99 o 
  -8   4   3       26.65       23.11      3.63 o 
  -7   4   3       31.22       33.56      3.89 o 
  -6   4   3        3.43        5.31      3.75 o 
  -5   4   3       69.68       63.06      3.97 o 
  -4   4   3      254.30      319.10      7.27 o 
  -3   4   3      100.35      105.09      4.06 o 
  -2   4   3       16.78       15.93      2.79 o 
  -1   4   3       19.56       16.66      1.96 o 
   0   4   3      107.64      130.03      3.86 o 
   1   4   3      520.85      658.09      8.26 o 
   2   4   3     1124.59     1122.92     10.80 o 
   3   4   3      790.19      794.84      9.69 o 
   4   4   3        0.46        0.00      3.02 o 
   5   4   3        0.23        0.00      4.03 o 
   6   4   3       18.74       29.18      2.83 o 
   7   4   3       91.27       77.75      4.66 o 
   8   4   3       53.00       51.84      4.54 o 
   9   4   3       62.58       57.33      4.56 o 
  10   4   3       29.87       22.20      6.62 o 
  11   4   3        0.47        7.79      4.81 o 
  -8   5   3        1.82        0.01      4.78 o 
  -7   5   3       40.67       35.90      3.74 o 
  -6   5   3       39.22       38.09      3.53 o 
  -5   5   3      177.02      186.96      6.36 o 
  -4   5   3      314.58      331.91      7.63 o 
  -3   5   3      104.20      105.01      4.28 o 
  -2   5   3        4.18        3.80      2.77 o 
  -1   5   3        0.18        0.00      2.96 o 
   0   5   3        6.17        0.96      3.03 o 
   1   5   3      523.82      536.89      8.28 o 
   2   5   3     1846.31     1512.52     13.79 o 
   3   5   3       22.50       14.53      4.36 o 
   4   5   3      982.72      850.15     12.40 o 
   5   5   3      119.79      112.91      4.55 o 
   6   5   3       33.74       35.35      3.30 o 
   7   5   3       45.11       45.72      3.69 o 
   8   5   3       34.04       34.23      3.91 o 
   9   5   3        1.10        5.13      4.37 o 
  10   5   3        1.50        0.50      5.32 o 
  11   5   3        1.65        0.28      5.11 o 
  -7   6   3        2.76        0.25      4.35 o 
  -6   6   3       54.44       44.83      3.85 o 
  -5   6   3        0.04        2.38      3.97 o 
  -4   6   3        3.94        1.59      3.80 o 
  -3   6   3        6.88       11.04      2.24 o 
  -2   6   3     1327.23     1539.62     15.83 o 
  -1   6   3       17.41       28.64      2.91 o 
   0   6   3       16.61       12.56      2.66 o 
   1   6   3      296.92      351.66      7.36 o 
   2   6   3      114.82      126.44      4.78 o 
   3   6   3      151.39      151.77      5.43 o 
   4   6   3     1550.15     1566.88     16.09 o 
   5   6   3        0.13        0.01      3.88 o 
   6   6   3       28.49       23.14      3.07 o 
   7   6   3       14.71       10.50      3.33 o 
   8   6   3        6.47        0.01      5.59 o 
   9   6   3       30.41       26.57      5.04 o 
  10   6   3       21.93       15.36      3.76 o 
  -6   7   3        0.01        0.01      4.12 o 
  -5   7   3       14.89       15.90      3.03 o 
  -4   7   3       15.65       12.42      2.87 o 
  -3   7   3      340.57      346.11      8.64 o 
  -2   7   3      113.58      128.46      5.33 o 
  -1   7   3      276.38      275.50      7.23 o 
   0   7   3       74.06       68.48      4.20 o 
   1   7   3       38.42       39.34      3.14 o 
   2   7   3       18.32       21.50      4.26 o 
   3   7   3       69.30       59.66      5.03 o 
   4   7   3      214.74      206.36      7.67 o 
   5   7   3        0.38        1.70      3.53 o 
   6   7   3      544.37      435.73     12.81 o 
   7   7   3       96.35      100.76      5.29 o 
   8   7   3        3.52        4.41      3.94 o 
   9   7   3        3.64        6.22      3.03 o 
  10   7   3        0.86        2.94      4.71 o 
  -5   8   3        4.26        2.68      2.80 o 
  -4   8   3       21.49       17.08      3.50 o 
  -3   8   3       50.26       52.09      4.17 o 
  -2   8   3       66.75       83.89      4.65 o 
  -1   8   3      338.21      385.10      9.03 o 
   0   8   3      323.02      366.02      9.13 o 
   1   8   3       28.42       28.85      3.48 o 
   2   8   3      147.51      171.01      6.18 o 
   3   8   3       33.44       44.50      3.74 o 
   4   8   3       29.85       34.38      3.37 o 
   5   8   3      147.88      159.68      6.23 o 
   6   8   3        9.73        5.85      4.13 o 
   7   8   3        1.87        0.22      4.61 o 
   8   8   3       92.05       71.63      7.43 o 
   9   8   3        5.40        9.73      5.11 o 
  10   8   3        0.96        0.01      5.72 o 
  -4   9   3        0.26        2.26      4.62 o 
  -3   9   3       42.51       55.65      4.65 o 
  -2   9   3        0.48        0.01      3.75 o 
  -1   9   3       68.35       47.73      4.45 o 
   0   9   3       52.83       49.70      3.94 o 
   1   9   3        0.54        0.43      4.21 o 
   2   9   3        0.53        0.62      3.96 o 
   3   9   3       27.25       20.94      3.14 o 
   4   9   3        6.60        9.04      3.64 o 
   5   9   3        0.05        4.03      3.42 o 
   6   9   3        8.42        5.12      4.53 o 
   7   9   3        5.43        8.05      4.13 o 
   8   9   3       34.76       26.00      3.97 o 
   9   9   3        0.47        0.01      6.10 o 
  -3  10   3        4.25       10.52      3.20 o 
  -2  10   3        1.68        2.97      3.93 o 
  -1  10   3       69.74       87.93      5.35 o 
   0  10   3        5.32        2.77      5.41 o 
   1  10   3       15.18       14.75      3.45 o 
   2  10   3       22.71        7.59      5.52 o 
   3  10   3        0.81        0.01      4.06 o 
   4  10   3       29.35       44.60      4.42 o 
   5  10   3        4.92        7.65      2.35 o 
   6  10   3        3.69        8.17      2.72 o 
   7  10   3       23.24       22.42      4.00 o 
   8  10   3       11.25       14.74      3.36 o 
  -1  11   3        1.31        9.37      2.71 o 
   0  11   3        1.50        0.01      5.57 o 
   1  11   3        9.08        4.97      5.36 o 
   2  11   3        0.01        2.42      4.50 o 
   3  11   3        1.17        2.13      4.67 o 
   4  11   3       15.68       19.28      5.04 o 
   5  11   3       15.41       18.54      6.21 o 
   6  11   3       10.11       20.19      5.48 o 
   7  11   3        1.09        0.01      5.14 o 
   2  12   3        2.04        0.01      5.71 o 
   3  12   3        5.13       15.56      2.98 o 
   4  12   3        0.36        2.92      4.02 o 
  -5 -11   4        0.35        0.01      6.36 o 
  -4 -11   4       11.94        0.01      9.04 o 
  -3 -11   4        4.96        4.27      5.98 o 
  -2 -11   4        3.91        5.27      5.94 o 
  -1 -11   4        6.92        7.04      6.86 o 
   0 -11   4        2.32        0.01      7.02 o 
  -7 -10   4        6.35        5.32      6.73 o 
  -6 -10   4        4.15        1.43      7.07 o 
  -5 -10   4       12.58       19.00      6.66 o 
  -4 -10   4        0.00        1.31      5.40 o 
  -3 -10   4        1.34        0.01      6.33 o 
  -2 -10   4       48.87       57.17      7.28 o 
  -1 -10   4       10.07        1.87      6.87 o 
   0 -10   4        0.60        5.64      4.41 o 
   1 -10   4        0.18        2.69      4.71 o 
   2 -10   4        0.55        4.18      4.80 o 
  -8  -9   4        6.75        6.10      6.77 o 
  -7  -9   4        6.84        6.63      6.24 o 
  -6  -9   4       23.89       21.41      7.98 o 
  -5  -9   4        5.36        7.96      5.52 o 
  -4  -9   4        3.05        0.01      6.23 o 
  -3  -9   4       18.93       23.64      6.32 o 
  -2  -9   4       11.04       12.12      3.41 o 
  -1  -9   4       12.43        4.94      6.12 o 
   0  -9   4        8.12       11.89      6.32 o 
   1  -9   4        0.01        0.01      5.42 o 
   2  -9   4        8.09        7.99      4.67 o 
   3  -9   4       27.53       24.60      7.36 o 
   4  -9   4        0.00        6.65      3.25 o 
  -9  -8   4        1.61        0.01      6.74 o 
  -8  -8   4       10.63       10.27      5.48 o 
  -7  -8   4       16.55       17.68      7.43 o 
  -6  -8   4        8.63       12.13      6.14 o 
  -5  -8   4        2.00        0.01      5.79 o 
  -4  -8   4       22.15       21.91      5.85 o 
  -3  -8   4       61.00       78.55      5.34 o 
  -2  -8   4      174.06      198.02      9.88 o 
  -1  -8   4        9.06       11.81      5.54 o 
   0  -8   4        7.50        4.36      4.89 o 
   1  -8   4       22.80        7.17      5.38 o 
   2  -8   4        0.05        3.91      2.48 o 
   3  -8   4       29.71       24.58      6.76 o 
   4  -8   4        0.26        0.01      6.39 o 
   5  -8   4        0.18        0.34      5.69 o 
  -9  -7   4        0.37       13.34      4.63 o 
  -8  -7   4       47.16       45.22      7.63 o 
  -7  -7   4       32.24       28.34      6.36 o 
  -6  -7   4       36.93       65.11      6.64 o 
  -5  -7   4      184.45      219.32     10.63 o 
  -4  -7   4        4.97        9.09      4.66 o 
  -3  -7   4        0.57        0.01      5.41 o 
  -2  -7   4        2.50        3.41      4.89 o 
  -1  -7   4       15.29       17.00      4.70 o 
   0  -7   4       48.62       34.22      6.48 o 
   2  -7   4        2.98        9.28      4.26 o 
   3  -7   4        0.22        0.01      5.28 o 
   4  -7   4        0.21        3.11      5.66 o 
   5  -7   4        6.98        7.45      5.84 o 
   6  -7   4        6.17       10.85      3.32 o 
 -10  -6   4        0.00        5.16      7.03 o 
  -9  -6   4        4.60       11.66      6.15 o 
  -8  -6   4        3.25       15.07      4.07 o 
  -7  -6   4       17.86       10.59      7.04 o 
  -6  -6   4      150.32      186.26      9.39 o 
  -5  -6   4        5.05        5.69      5.27 o 
  -4  -6   4        0.09        0.00      5.37 o 
  -3  -6   4      107.03      125.32      7.28 o 
  -2  -6   4       17.16       25.92      3.22 o 
  -1  -6   4        9.31        9.50      4.09 o 
   0  -6   4      367.05      346.65      9.99 o 
   1  -6   4       84.54       85.77      4.40 o 
   2  -6   4      214.50      217.19      7.04 o 
   3  -6   4        1.05        2.80      4.16 o 
   4  -6   4        9.03       14.06      2.94 o 
   5  -6   4       52.37       47.39      4.98 o 
   6  -6   4       24.64       20.35      3.76 o 
   7  -6   4        0.01        0.01      6.96 o 
 -10  -5   4        7.37        0.01      9.32 o 
  -9  -5   4        1.29        0.01      6.57 o 
  -8  -5   4       77.83       59.94      7.98 o 
  -7  -5   4        0.20        0.01      6.25 o 
  -6  -5   4      187.48      177.06     10.43 o 
  -5  -5   4        3.48        0.21      5.96 o 
  -4  -5   4       38.74       73.99      5.85 o 
  -3  -5   4       25.12       44.33      4.50 o 
  -2  -5   4       83.47       83.92      5.80 o 
  -1  -5   4      395.66      409.40      9.56 o 
   0  -5   4       73.07       76.10      5.05 o 
   1  -5   4       77.17       57.02      3.51 o 
   2  -5   4       53.61       32.00      5.32 o 
   3  -5   4        2.06        0.19      4.02 o 
   4  -5   4      143.47      121.74      6.03 o 
   5  -5   4       93.88      101.09      5.84 o 
   6  -5   4       14.61       19.62      3.90 o 
   7  -5   4        2.68        8.55      4.55 o 
   8  -5   4        2.56        0.01      7.52 o 
 -10  -4   4        4.05        4.16      6.68 o 
  -9  -4   4       14.66       15.29      5.91 o 
  -8  -4   4        6.01        0.01      6.52 o 
  -7  -4   4       11.92       11.59      6.40 o 
  -6  -4   4       81.98       86.06      7.27 o 
  -5  -4   4        0.03        6.43      3.86 o 
  -4  -4   4      204.06      294.56      7.89 o 
  -3  -4   4       33.03       30.94      3.42 o 
  -2  -4   4      145.97      188.99      5.75 o 
  -1  -4   4      341.46      363.32      7.52 o 
   0  -4   4       11.43        4.74      3.87 o 
   1  -4   4      937.16      772.89     10.56 o 
   2  -4   4      292.43      260.89      6.64 o 
   3  -4   4        1.90        0.00      4.50 o 
   4  -4   4      579.69      663.78     12.44 o 
   5  -4   4      105.59      125.47      6.49 o 
   6  -4   4       24.59       32.84      3.95 o 
   7  -4   4       99.20       83.76      6.18 o 
   8  -4   4        6.18        8.21      4.70 o 
 -10  -3   4       27.77       30.46      7.63 o 
  -9  -3   4        0.61       10.51      4.78 o 
  -8  -3   4        2.37        0.01      5.73 o 
  -7  -3   4        0.45        0.01      5.94 o 
  -6  -3   4        1.15        1.28      4.97 o 
  -5  -3   4        9.35        6.28      5.36 o 
  -4  -3   4        4.29        0.00      4.48 o 
  -3  -3   4        0.02        5.34      3.01 o 
  -2  -3   4        0.66        3.29      3.92 o 
  -1  -3   4      151.03      147.58      5.81 o 
   0  -3   4     1252.76     1153.51     12.07 o 
   1  -3   4     1521.81     1739.80     14.36 o 
   2  -3   4      204.02      250.63      6.04 o 
   3  -3   4       35.66       31.05      3.20 o 
   4  -3   4        5.60        6.91      4.88 o 
   5  -3   4       89.68       97.71      5.33 o 
   6  -3   4      720.20      785.98     14.79 o 
   7  -3   4       43.95       47.09      4.85 o 
   8  -3   4       15.22       18.48      3.38 o 
   9  -3   4       16.59       11.06      6.57 o 
 -10  -2   4        3.25        0.01      8.71 o 
  -9  -2   4        2.19        7.22      5.61 o 
  -8  -2   4        1.82        6.79      4.33 o 
  -7  -2   4        7.23        9.23      5.02 o 
  -6  -2   4       79.26       79.60      5.00 o 
  -5  -2   4       40.88       37.10      3.42 o 
  -4  -2   4      101.22      112.66      4.67 o 
  -3  -2   4       28.14       21.73      2.49 o 
  -2  -2   4       12.04       26.43      2.28 o 
  -1  -2   4       82.82      100.99      3.68 o 
   0  -2   4     2147.29     2226.94     15.57 o 
   1  -2   4      945.33     1138.91     10.70 o 
   2  -2   4      366.42      427.80      7.31 o 
   3  -2   4      273.70      333.36      6.90 o 
   4  -2   4        0.90        6.96      3.51 o 
   5  -2   4        0.06        0.00      4.51 o 
   6  -2   4      429.08      555.40     11.85 o 
   7  -2   4      165.65      210.45      8.40 o 
   8  -2   4       51.88       48.88      5.30 o 
   9  -2   4        2.70        7.48      4.64 o 
 -10  -1   4       16.91       10.72      7.54 o 
  -9  -1   4        0.87       14.28      4.61 o 
  -8  -1   4       21.69       22.57      5.10 o 
  -7  -1   4        7.23        0.01      5.96 o 
  -6  -1   4      409.07      433.73     10.93 o 
  -5  -1   4      162.04      186.59      6.46 o 
  -4  -1   4      372.06      426.66      8.56 o 
  -3  -1   4        1.05        1.90      3.29 o 
  -2  -1   4      120.09      135.92      4.27 o 
  -1  -1   4        2.19        1.34      2.85 o 
   0  -1   4        0.02        3.00      2.55 o 
   1  -1   4      219.73      258.84      4.73 o 
   2  -1   4      201.24      158.10      4.41 o 
   3  -1   4      901.70      948.06     11.03 o 
   4  -1   4      404.92      559.64      9.36 o 
   5  -1   4        3.54        0.00      4.26 o 
   6  -1   4      145.49      160.69      6.43 o 
   7  -1   4      166.07      191.07      7.65 o 
   8  -1   4      548.88      656.86     14.80 o 
   9  -1   4       15.11       27.95      4.20 o 
  10  -1   4       31.11       32.41      6.26 o 
 -10   0   4       65.62       61.71      5.27 o 
  -9   0   4       10.75        1.90      5.41 o 
  -8   0   4      100.97      102.17      5.55 o 
  -7   0   4        9.06        3.27      3.96 o 
  -6   0   4      164.70      149.19      5.35 o 
  -5   0   4      126.29      128.59      4.46 o 
  -4   0   4     1809.89     1805.97     14.70 o 
  -3   0   4       49.44       38.28      2.37 o 
  -2   0   4       58.58       62.15      2.59 o 
  -1   0   4      292.18      339.06      5.24 o 
   0   0   4        4.11        3.19      2.33 o 
   1   0   4     1035.91     1029.02      9.25 o 
   2   0   4     1476.63     1404.36     11.47 o 
   3   0   4       21.68       27.43      2.45 o 
   4   0   4      236.81      238.91      5.80 o 
   5   0   4        2.03        8.18      2.10 o 
   7   0   4       19.37       19.76      3.30 o 
   8   0   4       39.42       41.52      4.43 o 
   9   0   4       87.28       83.61      5.67 o 
  10   0   4       19.25       28.34      4.63 o 
  -9   1   4       10.16        7.65      4.69 o 
  -8   1   4       17.19       20.30      3.09 o 
  -7   1   4      141.48      117.64      5.52 o 
  -6   1   4       41.61       55.86      3.49 o 
  -5   1   4      721.91      716.45     10.34 o 
  -4   1   4      616.35      560.32      8.51 o 
  -3   1   4      928.36     1029.41     10.45 o 
  -2   1   4      647.00      718.66      8.19 o 
  -1   1   4      765.33      788.45      8.04 o 
   0   1   4      631.31      638.75      7.33 o 
   1   1   4      233.96      240.42      4.56 o 
   2   1   4       10.87       15.79      1.90 o 
   3   1   4      131.18      145.48      4.14 o 
   4   1   4       10.20        7.55      2.16 o 
   5   1   4       13.82       20.48      2.35 o 
   6   1   4      149.44      176.57      5.67 o 
   7   1   4       73.79       80.00      4.69 o 
   8   1   4      171.24      182.22      6.91 o 
   9   1   4      133.81      133.37      6.40 o 
  10   1   4       81.54       81.24      5.62 o 
  -9   2   4       84.50       77.22      5.73 o 
  -8   2   4      144.20      134.68      6.45 o 
  -7   2   4       43.73       36.08      3.60 o 
  -6   2   4       76.02       87.80      4.28 o 
  -5   2   4      156.90      176.08      5.43 o 
  -4   2   4       20.89        4.81      4.01 o 
  -3   2   4      250.18      256.81      5.57 o 
  -2   2   4      315.88      350.77      6.90 o 
  -1   2   4       11.20       14.68      1.47 o 
   0   2   4      643.58      731.72      8.19 o 
   1   2   4       32.74       41.69      2.24 o 
   2   2   4      292.46      294.15      5.42 o 
   3   2   4      427.54      481.09      7.25 o 
   4   2   4      378.02      418.38      7.35 o 
   5   2   4       37.11       42.48      3.04 o 
   6   2   4        0.86        0.01      3.46 o 
   7   2   4       32.15       39.40      3.58 o 
   8   2   4       13.10       10.91      3.21 o 
   9   2   4       58.79       56.96      4.78 o 
  10   2   4        0.02        3.83      4.31 o 
  -9   3   4        5.39        1.65      5.05 o 
  -8   3   4       48.44       42.99      4.43 o 
  -7   3   4        0.10        0.01      4.11 o 
  -6   3   4       48.97       55.73      4.16 o 
  -5   3   4      100.27       99.81      4.39 o 
  -4   3   4      340.82      390.45      7.68 o 
  -3   3   4     1285.49     1332.08     13.08 o 
  -2   3   4       72.83      103.38      3.65 o 
  -1   3   4      502.62      623.96      8.09 o 
   0   3   4      119.84      134.90      3.95 o 
   1   3   4       56.35       41.17      2.46 o 
   2   3   4      102.34      102.08      3.54 o 
   3   3   4      425.64      437.83      7.19 o 
   4   3   4      263.55      242.37      5.75 o 
   5   3   4       72.02       77.49      4.00 o 
   6   3   4        2.07        4.53      3.61 o 
   7   3   4        9.62       14.14      2.67 o 
   8   3   4      314.85      318.06      8.69 o 
   9   3   4        0.69        0.01      5.48 o 
  10   3   4       45.54       47.49      5.03 o 
  -8   4   4       22.99       21.81      3.97 o 
  -7   4   4       26.25       29.04      3.42 o 
  -6   4   4      156.37      147.24      5.97 o 
  -5   4   4      171.59      150.30      5.64 o 
  -4   4   4      168.29      175.75      5.63 o 
  -3   4   4       49.82       59.32      3.39 o 
  -2   4   4      127.34      129.36      4.27 o 
  -1   4   4       12.73       21.42      2.07 o 
   0   4   4       95.18      120.73      4.04 o 
   1   4   4      226.03      281.85      6.01 o 
   2   4   4      282.71      288.36      5.92 o 
   3   4   4        2.27        2.45      3.11 o 
   4   4   4      271.60      303.84      6.62 o 
   5   4   4      410.78      419.85      8.23 o 
   6   4   4        1.07        1.41      3.24 o 
   7   4   4        0.57        1.77      4.04 o 
   8   4   4       34.97       34.32      3.76 o 
   9   4   4       13.03       18.29      4.90 o 
  10   4   4       39.09       25.37      8.02 o 
  -7   5   4        3.89        0.01      5.69 o 
  -6   5   4        0.04        5.88      3.44 o 
  -5   5   4        0.14        0.37      3.84 o 
  -4   5   4      119.96      124.80      5.23 o 
  -3   5   4       32.74       28.16      2.77 o 
  -2   5   4      460.55      473.61      8.51 o 
  -1   5   4      646.70      625.77      9.37 o 
   0   5   4      183.50      173.31      5.20 o 
   1   5   4      508.30      495.91      8.34 o 
   2   5   4     1085.99      989.14     11.87 o 
   3   5   4      231.24      183.71      5.54 o 
   4   5   4     1540.89     1445.24     15.01 o 
   5   5   4       35.02       31.85      3.11 o 
   6   5   4       54.26       49.14      3.82 o 
   7   5   4       99.61       82.52      4.81 o 
   8   5   4       26.91       22.47      3.67 o 
   9   5   4       12.41        0.01      6.04 o 
  10   5   4       15.69       20.97      3.54 o 
  -7   6   4        0.00        0.01      4.59 o 
  -6   6   4        0.06        3.45      3.45 o 
  -5   6   4        4.84        0.41      4.54 o 
  -4   6   4      199.66      194.53      6.54 o 
  -3   6   4       39.11       36.92      3.12 o 
  -2   6   4      233.53      253.46      6.84 o 
  -1   6   4       72.70       94.44      4.46 o 
   0   6   4      591.15      602.96     10.16 o 
   1   6   4       23.92       29.83      2.60 o 
   2   6   4       54.00       59.11      3.70 o 
   3   6   4      281.43      324.47      7.46 o 
   4   6   4      254.73      279.06      7.10 o 
   5   6   4       14.22        8.61      4.60 o 
   6   6   4        0.01        4.25      3.60 o 
   7   6   4        0.01        0.01      5.29 o 
   8   6   4       16.79       17.27      4.68 o 
   9   6   4       32.11       31.48      4.06 o 
  10   6   4        2.54        1.85      5.82 o 
  -6   7   4       14.84       18.49      2.67 o 
  -5   7   4       19.04       20.78      3.16 o 
  -4   7   4        0.20        0.01      4.20 o 
  -3   7   4       75.87       83.77      4.90 o 
  -2   7   4       92.16      107.09      5.01 o 
  -1   7   4       29.78       22.73      2.70 o 
   0   7   4       20.31       21.63      2.91 o 
   1   7   4      313.91      265.92      7.45 o 
   2   7   4      224.92      211.30      6.57 o 
   3   7   4      277.81      266.93      7.34 o 
   4   7   4        1.28        6.17      2.27 o 
   5   7   4        0.45        7.87      3.01 o 
   6   7   4      288.85      238.37      9.76 o 
   7   7   4        9.72        1.46      5.61 o 
   8   7   4        9.74        9.95      2.50 o 
   9   7   4        9.21        1.99      5.50 o 
  10   7   4        1.24        0.01      6.02 o 
  -5   8   4        2.89        1.78      4.66 o 
  -4   8   4        0.09        0.01      4.16 o 
  -3   8   4        0.18        0.01      4.06 o 
  -2   8   4       50.91       67.67      4.34 o 
  -1   8   4       22.36       27.61      3.20 o 
   0   8   4       25.63       26.59      3.29 o 
   1   8   4        2.08        0.01      4.24 o 
   2   8   4        1.94        5.14      2.93 o 
   3   8   4        0.20        1.33      3.34 o 
   4   8   4       77.99       84.54      5.01 o 
   5   8   4        0.78        1.19      3.63 o 
   6   8   4        0.91        0.42      4.15 o 
   7   8   4       25.85       35.93      3.75 o 
   8   8   4        7.75       11.41      5.57 o 
   9   8   4        0.23        0.01      4.68 o 
  -4   9   4       17.25       12.76      3.19 o 
  -3   9   4        6.74        4.81      4.10 o 
  -2   9   4       27.21       30.43      3.56 o 
  -1   9   4        3.86        6.05      3.73 o 
   0   9   4        0.05        0.01      4.76 o 
   1   9   4        3.82        5.76      4.18 o 
   2   9   4       10.04       11.92      4.41 o 
   3   9   4        9.70        1.94      4.77 o 
   4   9   4        1.74        0.01      4.75 o 
   5   9   4       49.79       36.06      7.37 o 
   6   9   4       24.76       13.35      5.91 o 
   7   9   4        2.05        2.93      5.41 o 
   8   9   4       22.74       25.83      5.77 o 
   9   9   4       10.34        6.70      5.89 o 
  -2  10   4        0.05        8.49      2.34 o 
  -1  10   4       14.90       17.34      3.51 o 
   0  10   4        4.28        1.82      4.57 o 
   1  10   4       10.40        9.31      4.09 o 
   2  10   4        1.01        0.01      4.91 o 
   3  10   4       15.16       17.19      3.56 o 
   4  10   4        1.26        0.01      4.71 o 
   5  10   4       26.82       29.40      4.36 o 
   6  10   4       18.43       22.60      4.04 o 
   7  10   4        0.31        3.73      3.99 o 
   8  10   4        1.54        0.01      6.32 o 
   0  11   4        0.20        0.01      5.88 o 
   1  11   4        5.44        2.84      5.24 o 
   2  11   4       15.54       18.08      3.62 o 
   3  11   4        3.32        7.07      2.79 o 
   4  11   4        0.01        0.01      4.99 o 
   5  11   4        5.38        2.99      6.03 o 
   6  11   4       14.32       21.83      5.86 o 
  -3 -11   5        1.14        3.36      5.52 o 
  -2 -11   5        6.34        3.69      6.50 o 
  -6 -10   5        0.52        5.24      5.97 o 
  -5 -10   5        6.10       11.43      5.89 o 
  -4 -10   5       10.35       19.95      3.56 o 
  -3 -10   5       10.67       16.38      5.97 o 
  -2 -10   5       77.59      116.57      8.61 o 
  -1 -10   5        0.53        0.98      5.11 o 
   0 -10   5        9.99        3.95      6.60 o 
   1 -10   5       11.88       21.69      3.71 o 
  -7  -9   5       21.93       22.42      7.54 o 
  -6  -9   5       15.58       20.56      7.27 o 
  -5  -9   5       17.69       11.99      6.70 o 
  -4  -9   5      137.45      153.38     11.19 o 
  -3  -9   5       56.16       50.27      9.36 o 
  -2  -9   5       18.54       18.46      6.24 o 
  -1  -9   5        1.07        0.01      5.28 o 
   0  -9   5       44.26       58.19      6.91 o 
   1  -9   5        0.08        0.01      4.95 o 
   2  -9   5        1.18        0.01      4.92 o 
   3  -9   5        5.35        4.56      5.77 o 
  -8  -8   5       33.54       25.74      9.21 o 
  -7  -8   5        6.46        8.50      6.13 o 
  -6  -8   5       36.09       44.94      7.05 o 
  -5  -8   5        8.40        5.59      6.17 o 
  -4  -8   5       58.97       64.68      5.47 o 
  -3  -8   5        0.37        0.01      5.74 o 
  -2  -8   5      162.47      177.75     10.16 o 
  -1  -8   5        6.93       14.67      2.92 o 
   0  -8   5       90.03      101.52      6.13 o 
   1  -8   5       13.03       10.57      5.94 o 
   2  -8   5        3.46        0.01      5.38 o 
   3  -8   5        0.60        4.94      4.66 o 
   4  -8   5       14.85       15.34      3.90 o 
  -9  -7   5       46.74       33.11      9.26 o 
  -8  -7   5       12.36       17.21      5.97 o 
  -7  -7   5        9.66        0.95      7.38 o 
  -6  -7   5       67.56      107.48      7.99 o 
  -5  -7   5       99.36      109.81      9.14 o 
  -4  -7   5       22.16       16.34      5.54 o 
  -3  -7   5      240.04      228.47     10.37 o 
  -2  -7   5       30.98       26.31      6.17 o 
  -1  -7   5       35.05       41.09      5.97 o 
   0  -7   5      360.51      408.76     12.83 o 
   2  -7   5        2.45        6.60      4.27 o 
   3  -7   5       20.55       14.74      5.28 o 
   4  -7   5        5.05        2.98      6.38 o 
   5  -7   5        0.14        0.65      5.65 o 
   6  -7   5       19.21       15.81      3.99 o 
  -9  -6   5       43.93       38.71      8.02 o 
  -8  -6   5       14.92       18.97      6.02 o 
  -7  -6   5       57.86       48.44      7.88 o 
  -6  -6   5       22.27       22.08      6.71 o 
  -5  -6   5       22.49       26.83      4.48 o 
  -4  -6   5      100.96      122.48      6.55 o 
  -3  -6   5        2.78        0.01      4.66 o 
  -2  -6   5       63.73       63.04      4.58 o 
  -1  -6   5      256.43      300.49      8.61 o 
   0  -6   5       19.72       22.58      3.15 o 
   1  -6   5       12.64        1.91      4.73 o 
   2  -6   5      249.03      212.06      7.50 o 
   3  -6   5        3.41        7.82      4.20 o 
   4  -6   5       32.13       48.42      4.87 o 
   5  -6   5        4.73        5.24      3.40 o 
   6  -6   5        0.01        8.12      4.30 o 
  -9  -5   5        0.40        0.01      6.45 o 
  -8  -5   5       37.89       20.06      7.21 o 
  -7  -5   5       36.28       22.80      6.49 o 
  -6  -5   5       48.72       45.72      7.19 o 
  -5  -5   5       33.86       72.77      5.39 o 
  -4  -5   5        2.77        6.24      4.41 o 
  -3  -5   5      101.29       87.91      6.43 o 
  -2  -5   5       46.78       54.25      5.72 o 
  -1  -5   5      425.47      429.49     10.72 o 
   0  -5   5        0.18        1.76      3.77 o 
   1  -5   5      683.12      591.33     12.22 o 
   2  -5   5      523.79      417.07      9.51 o 
   3  -5   5       50.34       34.24      3.59 o 
   4  -5   5        2.01        2.40      4.80 o 
   5  -5   5       71.67       55.77      4.69 o 
   6  -5   5       70.05       71.31      5.91 o 
   7  -5   5       13.80        2.97      7.31 o 
 -10  -4   5        0.58        0.01      6.88 o 
  -9  -4   5       16.26       28.43      5.67 o 
  -8  -4   5        4.71        7.40      5.29 o 
  -7  -4   5       73.12       60.87      5.34 o 
  -6  -4   5       37.38       49.23      4.85 o 
  -5  -4   5       16.92       36.67      3.74 o 
  -4  -4   5        2.66        0.00      5.49 o 
  -3  -4   5      111.34      122.49      5.24 o 
  -2  -4   5      221.29      260.05      7.07 o 
  -1  -4   5        1.50        0.00      3.79 o 
   0  -4   5     1090.13     1183.76     14.20 o 
   1  -4   5      506.88      411.11      8.41 o 
   2  -4   5       66.28       69.01      4.04 o 
   3  -4   5      432.10      464.83      9.90 o 
   4  -4   5      109.09       96.99      5.24 o 
   5  -4   5       37.11       43.25      4.22 o 
   6  -4   5        3.62       11.70      3.30 o 
   7  -4   5       38.50       39.34      5.56 o 
   8  -4   5        5.76        9.91      5.91 o 
 -10  -3   5        0.03       11.45      5.28 o 
  -9  -3   5        0.03        0.01      6.00 o 
  -8  -3   5        3.40        0.01      6.49 o 
  -7  -3   5        5.75        0.01      6.60 o 
  -6  -3   5      218.76      243.84     11.22 o 
  -5  -3   5        3.67       12.04      4.87 o 
  -4  -3   5       54.85       68.31      5.28 o 
  -3  -3   5      114.97      166.90      6.69 o 
  -2  -3   5      133.62      111.24      5.84 o 
  -1  -3   5       50.86       53.93      3.64 o 
   0  -3   5      214.68      178.87      5.42 o 
   1  -3   5      343.78      463.42      8.03 o 
   2  -3   5      110.67      116.38      4.52 o 
   3  -3   5      662.45      597.64     10.59 o 
   4  -3   5      411.05      416.26      9.79 o 
   5  -3   5      169.53      162.38      6.63 o 
   6  -3   5       32.86       29.15      3.95 o 
   7  -3   5       28.13       22.40      4.97 o 
   8  -3   5       19.94        1.59      7.23 o 
 -10  -2   5       24.11       29.26      7.65 o 
  -9  -2   5        7.42       16.28      5.87 o 
  -8  -2   5       13.24       13.55      5.83 o 
  -7  -2   5        6.42        0.52      5.55 o 
  -6  -2   5       11.83       12.41      3.82 o 
  -5  -2   5       47.69       48.12      4.13 o 
  -4  -2   5      333.72      429.46      9.29 o 
  -3  -2   5        0.19        3.20      3.31 o 
  -2  -2   5      145.12      183.10      5.46 o 
  -1  -2   5        2.22        0.00      3.47 o 
   0  -2   5        1.50        0.37      3.37 o 
   1  -2   5       79.96       91.09      3.80 o 
   2  -2   5     3245.58     3474.45     22.01 o 
   3  -2   5        0.00        2.36      3.38 o 
   4  -2   5      399.59      457.90      9.71 o 
   5  -2   5      309.61      364.85      9.27 o 
   6  -2   5       10.42        9.48      4.80 o 
   7  -2   5        0.01        0.01      5.98 o 
   8  -2   5       13.00        0.90      6.98 o 
   9  -2   5        9.88        2.37      6.49 o 
  -9  -1   5        2.71        0.01      7.07 o 
  -8  -1   5        9.48       10.63      6.26 o 
  -7  -1   5        4.51        0.01      6.52 o 
  -6  -1   5      216.79      239.75      8.34 o 
  -5  -1   5       87.20       75.95      4.71 o 
  -4  -1   5      613.81      729.33     12.19 o 
  -3  -1   5       59.11       37.32      3.11 o 
  -2  -1   5      291.72      302.00      6.82 o 
  -1  -1   5       46.50       47.52      2.98 o 
   0  -1   5       28.67       39.99      2.75 o 
   1  -1   5      417.90      370.50      6.21 o 
   2  -1   5     1164.14     1246.31     12.92 o 
   3  -1   5      944.83     1103.18     12.75 o 
   4  -1   5       36.77       52.16      3.42 o 
   5  -1   5       65.94      105.43      5.41 o 
   6  -1   5       47.77       63.98      4.44 o 
   7  -1   5       34.43       35.83      4.38 o 
   8  -1   5       13.47       10.77      6.99 o 
   9  -1   5        3.89        0.01      7.52 o 
  -9   0   5        1.70        7.50      4.33 o 
  -8   0   5       89.08       84.23      5.17 o 
  -7   0   5        3.44        3.69      4.37 o 
  -6   0   5      306.50      319.31      8.00 o 
  -5   0   5       67.52       83.16      4.34 o 
  -4   0   5      575.86      595.38      9.50 o 
  -3   0   5        3.94        8.19      1.75 o 
  -2   0   5        0.15        0.88      2.23 o 
  -1   0   5        4.25        6.47      1.40 o 
   0   0   5      150.21      207.79      4.86 o 
   1   0   5      304.77      407.44      6.65 o 
   2   0   5       53.36       50.35      2.97 o 
   3   0   5     1505.81     1559.02     14.20 o 
   4   0   5       16.92       24.10      2.52 o 
   5   0   5       37.65       51.05      3.50 o 
   7   0   5       48.01       49.07      4.60 o 
   8   0   5       30.94       27.34      4.13 o 
   9   0   5        1.69        0.01      6.05 o 
  10   0   5       27.96       30.86      4.36 o 
  -9   1   5        2.40        9.06      4.74 o 
  -8   1   5        5.98        5.11      4.35 o 
  -7   1   5        0.09        0.01      4.09 o 
  -6   1   5        4.09        5.03      4.00 o 
  -5   1   5      301.52      279.89      6.94 o 
  -4   1   5       16.57       13.32      2.18 o 
  -3   1   5       57.03       79.04      3.49 o 
  -2   1   5      173.07      183.90      4.65 o 
  -1   1   5        0.08        0.00      2.73 o 
   0   1   5      126.14      143.79      4.05 o 
   1   1   5       23.81       25.87      2.11 o 
   2   1   5        3.58        0.00      2.88 o 
   3   1   5        2.01        3.19      2.99 o 
   4   1   5      207.87      219.74      5.79 o 
   5   1   5        0.15        0.71      3.24 o 
   6   1   5       66.77       65.43      4.00 o 
   7   1   5       85.58      105.73      5.18 o 
   8   1   5      133.98      151.73      6.81 o 
   9   1   5        3.90        0.01      6.33 o 
  10   1   5       22.44       24.08      4.49 o 
  -9   2   5       33.16       33.63      4.75 o 
  -8   2   5       17.79       14.85      3.27 o 
  -7   2   5        0.53        0.01      4.76 o 
  -6   2   5      173.45      219.53      6.75 o 
  -5   2   5        0.09        2.17      3.45 o 
  -4   2   5      386.04      443.28      8.19 o 
  -3   2   5      290.98      330.40      6.69 o 
  -2   2   5       66.78       80.54      3.42 o 
  -1   2   5     1198.44     1495.51     12.58 o 
   0   2   5       47.34       47.76      2.73 o 
   1   2   5       16.70       20.21      2.07 o 
   2   2   5      139.28      121.35      4.07 o 
   3   2   5       38.47       54.15      2.99 o 
   4   2   5      233.32      251.53      6.39 o 
   5   2   5      197.60      207.68      5.97 o 
   6   2   5       26.09       40.22      3.24 o 
   7   2   5       59.21       77.46      4.80 o 
   8   2   5       29.12       31.33      3.96 o 
   9   2   5        5.67        4.01      5.72 o 
  10   2   5       21.77       22.98      4.88 o 
  -8   3   5        7.38       11.74      2.76 o 
  -7   3   5       26.23       21.39      3.31 o 
  -6   3   5       25.68       26.67      2.94 o 
  -5   3   5       20.31       27.96      3.08 o 
  -4   3   5       80.32       92.92      4.22 o 
  -3   3   5        6.43        5.93      3.27 o 
  -2   3   5        0.69        4.90      2.48 o 
  -1   3   5      247.25      315.56      6.19 o 
   0   3   5       88.88      104.54      3.85 o 
   1   3   5      285.41      266.98      5.83 o 
   2   3   5        8.64        3.32      2.80 o 
   3   3   5        0.03        2.43      2.64 o 
   4   3   5      501.66      505.88      8.86 o 
   5   3   5       42.51       37.52      3.17 o 
   6   3   5       94.92      109.84      4.69 o 
   7   3   5       49.66       53.90      4.31 o 
   8   3   5        0.30        1.67      4.00 o 
   9   3   5        0.18        2.34      4.51 o 
  10   3   5       82.81       95.76      6.31 o 
  -8   4   5       23.01       17.06      3.95 o 
  -7   4   5        0.29        0.01      3.92 o 
  -6   4   5       94.04      102.63      5.29 o 
  -5   4   5       38.59       22.13      3.05 o 
  -4   4   5      106.82      108.57      4.85 o 
  -3   4   5       16.02       11.63      4.11 o 
  -2   4   5      718.53      755.87     10.59 o 
  -1   4   5        1.09        0.00      3.20 o 
   0   4   5      115.07      180.10      5.21 o 
   1   4   5       25.04       19.85      2.54 o 
   2   4   5       40.45       45.85      2.97 o 
   3   4   5     1222.02     1399.77     14.36 o 
   4   4   5      193.91      191.46      5.74 o 
   5   4   5        5.25        2.42      4.19 o 
   6   4   5      191.00      185.84      6.23 o 
   7   4   5        0.03        0.56      4.50 o 
   8   4   5        0.24        0.01      5.09 o 
   9   4   5        6.88        7.31      5.01 o 
  10   4   5        2.62        3.16      5.08 o 
  -7   5   5       16.12       17.02      3.10 o 
  -6   5   5        2.41        1.33      3.47 o 
  -5   5   5       19.46       16.34      2.64 o 
  -4   5   5      239.18      219.17      6.93 o 
  -3   5   5      181.08      182.89      6.15 o 
  -2   5   5      161.59      149.88      5.33 o 
  -1   5   5      435.96      379.89      7.71 o 
   0   5   5       38.27       24.40      2.52 o 
   1   5   5       47.43       52.22      3.18 o 
   2   5   5      141.27      160.37      5.19 o 
   3   5   5        3.02        0.00      4.23 o 
   4   5   5       16.44       20.01      2.38 o 
   5   5   5      252.51      230.57      6.95 o 
   6   5   5       63.91       54.66      4.11 o 
   7   5   5       71.50       65.93      4.65 o 
   8   5   5       27.18       28.14      3.62 o 
   9   5   5        9.36        7.93      5.28 o 
  10   5   5        0.67        7.47      5.45 o 
  -6   6   5        4.01        1.21      4.79 o 
  -5   6   5        9.06        0.01      4.87 o 
  -4   6   5       47.60       53.57      4.21 o 
  -3   6   5       91.07      111.86      5.04 o 
  -2   6   5       67.09       58.64      3.80 o 
  -1   6   5       26.02       19.25      2.84 o 
   0   6   5      969.63     1072.88     14.14 o 
   1   6   5       64.28       66.30      4.36 o 
   2   6   5       77.52       89.80      4.32 o 
   3   6   5      119.99      172.25      5.79 o 
   4   6   5       40.37       43.22      3.34 o 
   5   6   5      124.30      134.60      5.35 o 
   6   6   5        0.06        0.19      4.12 o 
   7   6   5       74.98       74.17      4.78 o 
   8   6   5       26.14       15.14      6.92 o 
   9   6   5        0.29        0.01      5.53 o 
  10   6   5        2.78        0.01      6.65 o 
  -5   7   5        0.45        0.01      4.65 o 
  -4   7   5       53.41       56.84      4.73 o 
  -3   7   5        0.01        5.03      3.79 o 
  -2   7   5      294.18      276.11      7.88 o 
  -1   7   5      541.91      582.43     10.82 o 
   0   7   5      291.87      226.46      7.54 o 
   1   7   5       58.87       48.86      3.78 o 
   2   7   5       37.43       30.77      3.49 o 
   3   7   5       79.84       60.95      4.19 o 
   4   7   5       35.26       38.05      3.77 o 
   5   7   5       18.36       14.49      2.72 o 
   6   7   5      103.99       95.67      5.30 o 
   7   7   5        0.15        2.40      4.54 o 
   8   7   5      120.63      110.87      6.50 o 
   9   7   5        0.50        0.01      5.23 o 
  -5   8   5        7.17        8.19      5.22 o 
  -4   8   5        5.98        2.43      5.03 o 
  -3   8   5       17.35       18.97      3.15 o 
  -2   8   5      122.59      138.20      6.00 o 
  -1   8   5        5.63        3.42      4.62 o 
   0   8   5       92.88      100.70      5.20 o 
   1   8   5      111.33      103.86      5.33 o 
   2   8   5        0.87        1.42      3.71 o 
   3   8   5       13.84        9.09      5.01 o 
   4   8   5       74.19       78.61      4.84 o 
   5   8   5       14.77       11.56      2.89 o 
   6   8   5        3.26        0.01      4.54 o 
   7   8   5        4.05        0.01      5.25 o 
   8   8   5       64.81       67.25      5.32 o 
   9   8   5        3.95        0.01      6.73 o 
  -3   9   5       45.54       47.01      4.65 o 
  -2   9   5       73.47       67.16      4.88 o 
  -1   9   5        3.24        4.19      2.88 o 
   0   9   5      109.26      108.89      5.80 o 
   1   9   5        1.47        0.01      4.93 o 
   2   9   5       88.09       78.04      5.25 o 
   3   9   5       36.93       28.08      3.63 o 
   4   9   5        6.84        7.66      2.34 o 
   5   9   5        0.74        0.01      4.25 o 
   6   9   5       43.30       49.91      4.44 o 
   7   9   5       12.65       11.22      4.70 o 
   8   9   5       55.67       48.40      7.55 o 
  -2  10   5       19.07       15.72      4.55 o 
  -1  10   5       33.47       51.46      4.55 o 
   0  10   5       33.74       34.37      4.59 o 
   1  10   5        0.27        3.15      3.91 o 
   2  10   5       45.88       57.76      4.74 o 
   3  10   5       24.55       25.85      3.49 o 
   4  10   5        0.60        0.01      4.51 o 
   5  10   5        3.52        1.27      4.45 o 
   6  10   5       11.73       20.52      3.65 o 
   7  10   5       19.87       23.72      6.02 o 
   0  11   5       16.24        8.85      5.54 o 
   1  11   5        0.01        0.01      5.07 o 
   2  11   5       13.83       10.08      5.50 o 
   3  11   5        0.01        0.01      5.14 o 
   4  11   5       47.14       58.41      5.54 o 
   5  11   5       34.37       34.53      5.31 o 
   6  11   5        0.13        0.58      5.27 o 
  -5 -10   6        2.22        6.43      6.41 o 
  -4 -10   6        1.06        3.28      5.40 o 
  -3 -10   6       18.36       23.13      4.56 o 
  -2 -10   6       13.06       25.16      8.21 o 
  -1 -10   6        4.36        2.09      7.17 o 
   0 -10   6        0.00        0.01      6.73 o 
  -6  -9   6       22.60       26.95      8.09 o 
  -5  -9   6        3.63        4.15      6.39 o 
  -4  -9   6        3.85        4.30      6.13 o 
  -3  -9   6        5.63        3.84      5.37 o 
  -2  -9   6       21.15       17.23      7.45 o 
  -1  -9   6        0.32        0.31      5.64 o 
   0  -9   6        1.81        1.56      5.44 o 
   1  -9   6        1.00        0.01      5.50 o 
   2  -9   6        0.77        6.66      4.49 o 
  -7  -8   6        1.87        0.01      6.20 o 
  -6  -8   6       14.42       22.85      4.87 o 
  -5  -8   6       58.33       81.50      8.58 o 
  -4  -8   6       27.98       21.31      7.60 o 
  -3  -8   6       12.52       17.50      3.41 o 
  -2  -8   6        6.58       11.23      5.82 o 
  -1  -8   6      104.54       97.47      6.54 o 
   0  -8   6        5.16       14.99      4.76 o 
   1  -8   6       18.09       17.11      5.23 o 
   2  -8   6        2.81        0.01      4.91 o 
   3  -8   6        1.29        0.01      5.94 o 
   4  -8   6       30.21       30.78      5.48 o 
  -8  -7   6        4.52        0.37      6.48 o 
  -7  -7   6        1.58        2.03      4.23 o 
  -6  -7   6        0.35        2.49      6.67 o 
  -5  -7   6        1.31        0.01      5.49 o 
  -4  -7   6        3.38        5.73      5.11 o 
  -3  -7   6       83.95       83.70      7.76 o 
  -2  -7   6       92.69       94.10      6.95 o 
  -1  -7   6        6.57        3.22      5.50 o 
   0  -7   6        0.52        2.47      4.35 o 
   2  -7   6        5.01        2.28      4.86 o 
   3  -7   6        0.26        0.01      5.38 o 
   4  -7   6        0.45        1.26      4.29 o 
   5  -7   6       20.10       22.79      5.05 o 
  -9  -6   6        1.30        9.86      5.22 o 
  -8  -6   6        0.01        0.01      6.59 o 
  -7  -6   6       40.08       17.23      7.97 o 
  -6  -6   6       36.49       49.06      5.81 o 
  -5  -6   6        3.84       12.34      5.20 o 
  -4  -6   6        4.09        6.74      5.28 o 
  -3  -6   6        1.35        0.01      4.80 o 
  -2  -6   6        0.19        0.01      4.99 o 
  -1  -6   6       14.16       14.02      3.22 o 
   0  -6   6        0.87        0.01      5.09 o 
   1  -6   6      330.46      285.52      8.45 o 
   2  -6   6        2.82        0.01      4.88 o 
   3  -6   6       22.88       21.78      3.66 o 
   4  -6   6       37.96       39.09      4.80 o 
   5  -6   6        2.02        0.01      6.46 o 
   6  -6   6        0.18        0.01      5.87 o 
  -9  -5   6        0.02        0.01      7.28 o 
  -8  -5   6        0.20        0.01      6.36 o 
  -7  -5   6       11.90       17.29      5.49 o 
  -6  -5   6        8.55       16.20      6.01 o 
  -5  -5   6       13.16        8.51      6.45 o 
  -4  -5   6       39.57       55.68      5.64 o 
  -3  -5   6      117.98      123.14      8.40 o 
  -2  -5   6       25.61       25.90      5.15 o 
  -1  -5   6       29.78       35.77      4.34 o 
   0  -5   6      346.74      300.43      9.97 o 
   1  -5   6       18.04       24.57      2.58 o 
   2  -5   6      216.47      193.47      6.98 o 
   3  -5   6        9.89        4.00      4.32 o 
   4  -5   6        0.64        2.84      3.84 o 
   5  -5   6        6.29        7.71      2.80 o 
   6  -5   6        0.98        0.01      5.33 o 
   7  -5   6        5.54        0.01      6.81 o 
  -9  -4   6        3.96        2.24      7.42 o 
  -8  -4   6       22.76       22.78      6.84 o 
  -7  -4   6        0.97        2.05      5.60 o 
  -6  -4   6       27.08       33.68      4.18 o 
  -5  -4   6       19.13       13.47      6.06 o 
  -4  -4   6      397.06      600.37     12.51 o 
  -3  -4   6        5.63        2.77      4.25 o 
  -2  -4   6       26.43       25.51      3.22 o 
  -1  -4   6       61.77       75.28      4.39 o 
   0  -4   6      231.25      244.39      7.12 o 
   1  -4   6       37.12       48.45      3.63 o 
   2  -4   6        2.32        0.01      4.73 o 
   3  -4   6      213.64      194.71      6.95 o 
   4  -4   6      117.35      129.28      6.18 o 
   5  -4   6       68.44       77.87      5.50 o 
   6  -4   6        3.00        2.60      5.54 o 
   7  -4   6        9.01        2.25      6.41 o 
  -9  -3   6        4.35        0.01      6.65 o 
  -8  -3   6        5.90       11.69      4.43 o 
  -7  -3   6        7.90       10.56      5.90 o 
  -6  -3   6        0.19        0.01      5.69 o 
  -5  -3   6       37.57       43.05      6.49 o 
  -4  -3   6       81.61      114.60      5.92 o 
  -3  -3   6       39.08       54.27      4.37 o 
  -2  -3   6     1030.92     1029.73     16.17 o 
  -1  -3   6      794.19      795.62     12.13 o 
   0  -3   6        4.03        9.32      2.74 o 
   1  -3   6     1081.51     1358.33     15.21 o 
   2  -3   6      647.56      551.42     10.31 o 
   3  -3   6       25.64       24.78      2.97 o 
   4  -3   6      279.43      282.52      8.45 o 
   5  -3   6        2.48        0.01      5.50 o 
   6  -3   6        0.08        4.54      4.02 o 
   7  -3   6       10.35        1.50      6.59 o 
   8  -3   6        2.19        7.71      5.44 o 
  -9  -2   6        2.30        0.74      6.07 o 
  -8  -2   6        2.35        0.01      5.55 o 
  -7  -2   6        1.51        0.01      6.30 o 
  -6  -2   6      201.42      191.72      7.97 o 
  -5  -2   6      308.96      332.30      9.65 o 
  -4  -2   6       42.68       81.84      4.89 o 
  -3  -2   6        0.40        0.00      4.03 o 
  -2  -2   6      151.02      165.29      5.59 o 
  -1  -2   6      113.27      126.43      5.01 o 
   0  -2   6      826.88     1020.73     12.73 o 
   1  -2   6      134.08      128.08      4.69 o 
   2  -2   6      300.05      310.10      7.32 o 
   3  -2   6      293.05      302.74      7.79 o 
   4  -2   6        3.18        7.78      2.65 o 
   5  -2   6      194.73      214.10      7.59 o 
   6  -2   6      377.44      389.13     10.85 o 
   7  -2   6       53.31       56.29      5.35 o 
   8  -2   6        1.81        3.48      5.30 o 
   9  -2   6       39.71       35.95      5.55 o 
  -9  -1   6        0.57        6.70      5.24 o 
  -8  -1   6       35.45       37.07      5.85 o 
  -7  -1   6        0.43        1.14      5.85 o 
  -6  -1   6        9.88        9.76      5.18 o 
  -5  -1   6      202.28      190.56      7.82 o 
  -4  -1   6       10.37       19.82      2.95 o 
  -3  -1   6      135.46      131.38      5.67 o 
  -2  -1   6       80.09       85.74      4.26 o 
  -1  -1   6       34.91       41.49      2.93 o 
   0  -1   6      846.35      760.14     10.73 o 
   1  -1   6     2313.76     2683.55     18.24 o 
   2  -1   6      903.34      878.97     11.70 o 
   3  -1   6      453.00      414.09      8.46 o 
   4  -1   6       22.12       21.60      3.39 o 
   5  -1   6       13.18        5.83      5.34 o 
   6  -1   6       85.09       98.53      6.13 o 
   7  -1   6        0.30        1.59      4.87 o 
   8  -1   6       85.01       87.83      6.32 o 
   9  -1   6        0.14        0.01      6.66 o 
  -9   0   6       19.36       28.26      3.92 o 
  -8   0   6        3.78        6.86      3.96 o 
  -7   0   6       56.07       49.54      4.13 o 
  -6   0   6      255.18      237.50      7.32 o 
  -5   0   6       71.82       67.10      3.82 o 
  -4   0   6      519.40      508.28      9.01 o 
  -3   0   6      188.23      195.94      5.31 o 
  -2   0   6        0.01        2.33      2.52 o 
  -1   0   6      285.96      341.38      6.51 o 
   0   0   6       30.69       37.50      2.63 o 
   1   0   6        3.95        5.24      2.72 o 
   2   0   6      183.83      172.53      5.12 o 
   3   0   6      653.74      620.71      9.67 o 
   4   0   6       30.77       29.34      2.87 o 
   5   0   6      197.10      174.96      6.07 o 
   7   0   6      113.46       98.33      5.59 o 
   8   0   6      161.83      149.79      6.99 o 
   9   0   6       47.56       37.33      5.19 o 
  -9   1   6       42.53       46.74      4.48 o 
  -8   1   6        1.80        0.01      6.62 o 
  -7   1   6        0.18        0.01      4.00 o 
  -6   1   6        0.21        0.01      3.79 o 
  -5   1   6      180.17      167.86      5.75 o 
  -4   1   6      436.75      413.98      8.52 o 
  -3   1   6       23.42       19.11      2.19 o 
  -2   1   6       22.29       23.21      2.32 o 
  -1   1   6       85.04      101.42      3.76 o 
   0   1   6        8.64        9.38      1.78 o 
   1   1   6       21.37       14.75      1.93 o 
   2   1   6      612.79      523.19      8.44 o 
   3   1   6      187.69      217.25      5.74 o 
   4   1   6      225.86      227.94      6.22 o 
   5   1   6      212.28      218.55      6.75 o 
   6   1   6      109.88      103.39      4.80 o 
   7   1   6       14.56        9.48      3.51 o 
   8   1   6       33.51       46.65      4.08 o 
   9   1   6        0.02        4.06      4.51 o 
  10   1   6       55.93       64.79      5.66 o 
  -8   2   6       65.15       60.72      5.11 o 
  -7   2   6       17.53       16.51      3.18 o 
  -6   2   6        4.30        6.72      2.37 o 
  -5   2   6        2.64        4.76      3.08 o 
  -4   2   6       85.77       90.91      4.38 o 
  -3   2   6       75.61       75.66      3.75 o 
  -2   2   6      695.07      860.45     11.15 o 
  -1   2   6      695.69      809.53     10.22 o 
   0   2   6        9.62        7.40      1.81 o 
   1   2   6      226.90      322.64      6.69 o 
   2   2   6       31.51       28.90      2.43 o 
   3   2   6        3.53        3.22      2.92 o 
   4   2   6      492.97      536.65      9.79 o 
   5   2   6       72.29       79.23      4.30 o 
   6   2   6       42.20       50.97      3.85 o 
   7   2   6      141.43      133.56      6.35 o 
   8   2   6        5.86        2.44      4.45 o 
   9   2   6       44.08       53.48      4.70 o 
  10   2   6        5.33       12.69      3.25 o 
  -8   3   6       99.99       90.74      6.04 o 
  -7   3   6       15.35       11.55      3.27 o 
  -6   3   6       12.04        1.22      4.19 o 
  -5   3   6        5.22        3.62      3.67 o 
  -4   3   6        3.86        0.01      4.07 o 
  -3   3   6        0.03        0.01      3.00 o 
  -2   3   6      113.22       88.42      4.05 o 
  -1   3   6       28.75       32.03      2.65 o 
   0   3   6       56.59       57.89      3.32 o 
   1   3   6       19.81       25.20      2.57 o 
   2   3   6        0.72        0.00      3.60 o 
   3   3   6      159.78      137.53      4.94 o 
   4   3   6      117.33      117.04      4.81 o 
   5   3   6        0.52        0.01      3.79 o 
   6   3   6      109.57      120.56      5.28 o 
   7   3   6       23.33       21.69      3.42 o 
   8   3   6      104.34      113.28      6.27 o 
   9   3   6       11.52       13.88      3.26 o 
  10   3   6       17.09       17.66      4.41 o 
  -7   4   6        1.55        4.45      2.50 o 
  -6   4   6       97.50      107.22      5.61 o 
  -5   4   6        0.00        0.01      4.50 o 
  -4   4   6       71.38       80.16      4.64 o 
  -3   4   6       55.57       52.55      3.80 o 
  -2   4   6       40.96       40.31      3.18 o 
  -1   4   6      247.25      257.45      6.52 o 
   0   4   6      331.75      360.10      7.87 o 
   1   4   6      369.09      486.38      8.95 o 
   2   4   6      161.06      191.16      5.72 o 
   3   4   6      620.71      703.68     10.71 o 
   4   4   6       10.50        6.46      3.99 o 
   5   4   6       49.81       50.97      4.02 o 
   6   4   6        4.63        6.02      4.01 o 
   7   4   6        7.16        3.23      4.63 o 
   8   4   6       21.52       19.19      4.13 o 
   9   4   6       10.48       13.44      3.43 o 
  10   4   6        1.83        0.01      6.87 o 
  -7   5   6       12.35       18.95      3.33 o 
  -6   5   6       17.02       21.58      3.30 o 
  -5   5   6       31.90       17.88      3.10 o 
  -4   5   6       77.38       87.12      5.04 o 
  -3   5   6       66.79       61.47      3.95 o 
  -2   5   6        1.69        0.01      3.35 o 
  -1   5   6      361.07      325.58      7.57 o 
   0   5   6       45.80       42.95      3.53 o 
   1   5   6       23.98       24.46      2.60 o 
   2   5   6      414.66      400.97      8.52 o 
   3   5   6       13.84       17.53      2.61 o 
   4   5   6       13.23       10.41      2.57 o 
   5   5   6       20.29       23.94      3.02 o 
   6   5   6       20.82       16.12      2.75 o 
   7   5   6        1.38        0.01      4.53 o 
   8   5   6        2.31        1.84      4.76 o 
   9   5   6       10.07       12.38      5.29 o 
  10   5   6       43.85       47.07      5.15 o 
  -6   6   6        0.23        5.34      3.61 o 
  -5   6   6        3.79        0.23      4.19 o 
  -4   6   6       48.62       58.22      4.16 o 
  -3   6   6       24.12       27.48      3.20 o 
  -2   6   6      574.75      576.87     10.95 o 
  -1   6   6       46.14       57.69      4.26 o 
   0   6   6        0.35        0.01      3.83 o 
   1   6   6      117.61      125.29      5.31 o 
   2   6   6      159.92      177.80      6.24 o 
   3   6   6      130.24      161.45      5.95 o 
   4   6   6      409.79      458.63      9.72 o 
   5   6   6       64.70       86.81      4.75 o 
   6   6   6       86.44      104.70      5.75 o 
   7   6   6        4.31        1.96      4.97 o 
   8   6   6       53.80       60.85      5.04 o 
   9   6   6        1.64        0.01      4.94 o 
  -5   7   6        0.85        1.01      3.95 o 
  -4   7   6        8.93        2.32      5.44 o 
  -3   7   6        0.16        0.01      3.86 o 
  -2   7   6      276.80      272.32      8.17 o 
  -1   7   6      217.29      218.74      7.23 o 
   0   7   6      123.87      108.57      5.78 o 
   1   7   6       17.47       18.24      2.87 o 
   2   7   6       15.18       16.77      2.86 o 
   3   7   6        9.06       10.33      3.34 o 
   4   7   6       20.88       22.05      3.09 o 
   5   7   6        0.05        0.01      4.13 o 
   6   7   6       37.58       34.49      3.57 o 
   7   7   6       67.28       77.66      5.18 o 
   8   7   6        1.14        0.01      4.91 o 
   9   7   6       13.88       12.73      6.39 o 
  -4   8   6        3.06        0.51      4.21 o 
  -3   8   6        0.05        0.01      3.83 o 
  -2   8   6       11.59       12.17      3.23 o 
  -1   8   6       26.42       22.23      3.38 o 
   0   8   6       51.96       48.14      4.52 o 
   1   8   6        5.85        7.32      2.89 o 
   2   8   6        5.32        4.77      3.89 o 
   3   8   6        0.04        0.01      4.61 o 
   4   8   6       30.10       36.53      4.32 o 
   5   8   6       27.07       28.79      3.38 o 
   6   8   6       74.12       92.30      5.87 o 
   7   8   6       21.07       28.89      3.99 o 
   8   8   6        0.43        0.01      5.56 o 
   9   8   6        3.88        4.25      4.79 o 
  -3   9   6        1.29        6.59      4.53 o 
  -2   9   6        2.40        6.47      2.92 o 
  -1   9   6        0.29        5.69      1.94 o 
   0   9   6       89.93       91.84      5.85 o 
   1   9   6       14.02       14.29      2.98 o 
   2   9   6        9.20        6.18      2.97 o 
   3   9   6        1.31        2.41      4.63 o 
   4   9   6       16.98        6.17      5.34 o 
   5   9   6       18.94       26.10      4.01 o 
   6   9   6        0.07        1.77      5.04 o 
   7   9   6        0.15        0.01      4.89 o 
   8   9   6       18.11       28.50      3.94 o 
  -1  10   6        7.04        6.68      4.82 o 
   0  10   6        7.65        8.88      3.55 o 
   1  10   6        0.18        3.87      4.41 o 
   2  10   6        5.20        7.03      3.58 o 
   3  10   6        0.08        0.01      5.49 o 
   4  10   6        2.62        8.67      4.09 o 
   5  10   6        6.48       12.45      3.30 o 
   6  10   6        0.23        0.01      6.06 o 
   7  10   6       17.07       19.97      4.69 o 
   2  11   6        0.11        0.01      5.35 o 
   3  11   6        8.65        9.82      4.92 o 
   4  11   6        4.54        1.45      5.99 o 
  -5  -9   7        0.00        5.90      3.67 o 
  -4  -9   7        0.78        0.36      6.46 o 
  -3  -9   7        4.90        0.01      7.76 o 
  -2  -9   7        1.04        0.34      5.54 o 
  -1  -9   7       57.39       59.11      9.13 o 
   0  -9   7        1.78        0.01      5.15 o 
   1  -9   7        0.51        0.01      6.22 o 
  -6  -8   7        1.48        0.01      8.08 o 
  -5  -8   7        4.07       11.22      4.05 o 
  -4  -8   7       28.43       14.28      9.32 o 
  -3  -8   7        0.27        5.30      5.55 o 
  -2  -8   7      172.01      215.41     11.97 o 
  -1  -8   7        8.26       11.29      3.90 o 
   0  -8   7        2.04        0.01      5.91 o 
   1  -8   7        4.61        0.01      5.10 o 
   2  -8   7        6.50        2.73      6.06 o 
   3  -8   7        0.44        0.01      6.11 o 
  -7  -7   7       17.37        8.73      8.17 o 
  -6  -7   7       38.48       54.20      7.23 o 
  -5  -7   7        8.51        5.36      7.44 o 
  -4  -7   7       54.10       49.40      7.39 o 
  -3  -7   7       22.88       40.19      4.69 o 
  -2  -7   7       11.84       14.23      3.80 o 
  -1  -7   7        4.15        1.35      5.59 o 
   0  -7   7       60.45       55.82      7.37 o 
   2  -7   7        4.73        5.76      5.35 o 
   3  -7   7       40.97       26.45      6.90 o 
   4  -7   7        1.49        2.70      5.31 o 
  -8  -6   7        2.61        1.14      6.62 o 
  -7  -6   7        1.47       11.36      3.32 o 
  -6  -6   7       55.22       50.56      9.21 o 
  -5  -6   7      159.46      168.62     11.03 o 
  -4  -6   7       36.07       39.66      5.09 o 
  -3  -6   7       19.97       13.26      6.32 o 
  -2  -6   7       11.30        8.76      5.84 o 
  -1  -6   7        7.49        7.82      4.84 o 
   0  -6   7      485.42      514.86     12.44 o 
   1  -6   7       90.40       88.51      5.67 o 
   2  -6   7       16.68       12.47      3.05 o 
   3  -6   7       15.80       14.49      5.65 o 
   4  -6   7       10.64       12.88      5.67 o 
   5  -6   7       16.25       17.24      4.46 o 
  -8  -5   7       23.17        9.16      6.91 o 
  -7  -5   7       27.41       16.10      7.97 o 
  -6  -5   7       80.67       97.12      7.84 o 
  -5  -5   7        0.17        0.01      6.46 o 
  -4  -5   7       23.06       29.35      5.73 o 
  -3  -5   7       75.17       80.48      6.97 o 
  -2  -5   7      138.25      118.45      8.43 o 
  -1  -5   7        5.73        0.01      5.19 o 
   0  -5   7       39.30       37.91      3.95 o 
   1  -5   7       31.22       34.65      5.40 o 
   2  -5   7      249.52      225.50      7.80 o 
   3  -5   7       37.52       40.49      4.07 o 
   4  -5   7        2.27        3.08      4.69 o 
   5  -5   7       18.53       14.03      6.15 o 
   6  -5   7        5.71        0.33      6.35 o 
  -8  -4   7        0.26        0.01      7.69 o 
  -7  -4   7       10.23       13.06      3.73 o 
  -6  -4   7        0.57        9.48      5.00 o 
  -5  -4   7       53.07       69.45      5.68 o 
  -4  -4   7      326.74      438.01     11.25 o 
  -3  -4   7      121.44      141.40      6.61 o 
  -2  -4   7      154.88      165.97      6.60 o 
  -1  -4   7       43.56       45.30      3.85 o 
   0  -4   7       11.34       16.77      3.23 o 
   1  -4   7      152.21      212.81      6.98 o 
   2  -4   7      669.72      680.48     12.52 o 
   3  -4   7      111.31       85.46      5.50 o 
   4  -4   7        3.67        6.15      4.17 o 
   5  -4   7        1.48        5.34      4.25 o 
   6  -4   7       23.43       31.59      4.50 o 
   7  -4   7       79.23       91.88      7.15 o 
  -9  -3   7        5.78        0.01      7.48 o 
  -8  -3   7        0.65        0.01      7.21 o 
  -7  -3   7       22.39       20.80      6.42 o 
  -6  -3   7        4.24       10.32      5.34 o 
  -5  -3   7       88.22      106.67      8.07 o 
  -4  -3   7       95.32      112.78      7.46 o 
  -3  -3   7        4.41        0.00      5.19 o 
  -2  -3   7       93.82       92.73      4.87 o 
  -1  -3   7       98.56       99.88      4.90 o 
   0  -3   7      746.24      664.14     11.99 o 
   1  -3   7      206.83      280.35      7.52 o 
   2  -3   7       28.12       25.01      3.51 o 
   3  -3   7      175.49      157.25      6.59 o 
   4  -3   7      176.59      166.96      6.98 o 
   5  -3   7       13.37       19.11      3.32 o 
   6  -3   7        0.55        2.88      4.27 o 
   7  -3   7        0.22        0.01      5.77 o 
   8  -3   7        5.94        2.49      5.58 o 
  -9  -2   7        0.96        7.08      5.54 o 
  -8  -2   7        2.01        8.00      4.95 o 
  -7  -2   7       29.31       22.77      7.44 o 
  -6  -2   7        0.11        4.40      4.89 o 
  -5  -2   7      238.97      282.74      9.20 o 
  -4  -2   7      196.99      226.27      7.96 o 
  -3  -2   7      357.51      453.09     10.29 o 
  -2  -2   7      183.91      172.68      7.59 o 
  -1  -2   7       50.22       57.89      4.62 o 
   0  -2   7      177.41      172.31      6.02 o 
   1  -2   7       31.71       37.77      3.09 o 
   2  -2   7      132.39      134.62      5.68 o 
   3  -2   7        0.02        0.01      4.32 o 
   4  -2   7      561.77      661.79     13.22 o 
   5  -2   7       15.44       20.83      3.66 o 
   6  -2   7       18.22       12.56      3.74 o 
   7  -2   7        0.07        0.01      5.69 o 
   8  -2   7       30.98       29.48      4.99 o 
  -8  -1   7       14.95        5.25      6.77 o 
  -7  -1   7       53.71       50.11      5.80 o 
  -6  -1   7        0.17        0.82      5.02 o 
  -5  -1   7        1.19        5.39      2.88 o 
  -4  -1   7       17.80        9.64      6.06 o 
  -3  -1   7      325.74      348.95      9.12 o 
  -2  -1   7        0.12        0.01      3.82 o 
  -1  -1   7       11.15       19.08      2.63 o 
   0  -1   7       17.32        6.52      2.60 o 
   1  -1   7        0.16        0.01      2.96 o 
   2  -1   7      701.87      636.67     10.75 o 
   3  -1   7      596.32      603.95     11.08 o 
   4  -1   7      357.04      312.66      9.09 o 
   5  -1   7       15.44       29.59      3.63 o 
   6  -1   7       36.95       39.93      4.20 o 
   7  -1   7        1.42        2.00      5.70 o 
   8  -1   7        4.42        7.04      6.00 o 
   9  -1   7        2.09        0.01      7.25 o 
  -8   0   7        7.01        0.01      5.63 o 
  -7   0   7        6.42        2.16      4.47 o 
  -6   0   7       12.69       13.66      2.79 o 
  -5   0   7       36.45       34.70      3.17 o 
  -4   0   7      149.19      151.72      5.48 o 
  -3   0   7       92.06      117.62      4.69 o 
  -2   0   7       23.88       22.53      2.55 o 
  -1   0   7       69.25       59.82      3.27 o 
   0   0   7       99.17      120.10      4.48 o 
   1   0   7        1.13        0.00      3.46 o 
   2   0   7       22.41       14.78      2.17 o 
   3   0   7      108.89       95.48      4.61 o 
   4   0   7       11.05        4.39      4.33 o 
   5   0   7       30.50       29.71      3.23 o 
   6   0   7        0.19        2.40      4.02 o 
   7   0   7        5.54        0.01      6.31 o 
   8   0   7       33.81       28.33      4.22 o 
   9   0   7        0.27        8.30      4.01 o 
  -8   1   7       98.37       76.16      5.71 o 
  -7   1   7        8.36       12.12      2.20 o 
  -6   1   7       63.79       57.37      4.32 o 
  -5   1   7       26.72       32.24      2.99 o 
  -4   1   7       13.58        5.03      2.01 o 
  -3   1   7        2.87        3.41      3.33 o 
  -2   1   7       19.06       22.67      2.33 o 
  -1   1   7        0.04        2.51      2.46 o 
   0   1   7       28.84       24.39      2.56 o 
   1   1   7       23.78       28.59      2.74 o 
   2   1   7       27.96       20.61      2.69 o 
   3   1   7      165.05      120.41      4.80 o 
   4   1   7      166.02      150.93      5.80 o 
   5   1   7       45.86       30.37      3.79 o 
   6   1   7        7.75       12.53      2.66 o 
   7   1   7        0.06        0.01      5.25 o 
   8   1   7       68.93       69.99      5.32 o 
   9   1   7        4.43        2.96      5.18 o 
  -8   2   7        2.07        0.01      5.40 o 
  -7   2   7       14.86       25.18      3.32 o 
  -6   2   7       12.70       16.92      3.09 o 
  -5   2   7       42.72       43.79      3.45 o 
  -4   2   7        7.70        4.49      1.98 o 
  -3   2   7       18.47       26.06      2.56 o 
  -2   2   7       42.04       38.63      3.26 o 
  -1   2   7      141.50      156.80      5.14 o 
   0   2   7       32.55       35.15      2.83 o 
   1   2   7       99.21      113.74      4.68 o 
   2   2   7      546.22      499.30      9.17 o 
   3   2   7      375.80      351.63      8.01 o 
   4   2   7       23.13       35.72      3.29 o 
   5   2   7      240.46      266.60      7.48 o 
   6   2   7       27.35       21.11      3.30 o 
   7   2   7        3.78        2.14      4.74 o 
   8   2   7        4.32        5.71      5.02 o 
   9   2   7       14.37       11.88      3.92 o 
  -7   3   7        2.14        0.98      4.46 o 
  -6   3   7        4.81        0.01      5.10 o 
  -5   3   7        0.12        0.01      4.77 o 
  -4   3   7       99.13       97.07      4.75 o 
  -3   3   7       59.93       54.61      3.72 o 
  -2   3   7       64.94       57.27      3.54 o 
  -1   3   7       35.11       33.90      2.82 o 
   0   3   7        4.73        1.24      3.82 o 
   1   3   7       32.86       22.98      2.69 o 
   2   3   7      199.04      204.56      6.10 o 
   3   3   7        1.21        4.94      2.90 o 
   4   3   7      399.09      376.22      8.63 o 
   5   3   7       36.37       33.52      3.90 o 
   6   3   7        0.12        0.01      4.23 o 
   7   3   7        0.00        0.01      4.21 o 
   8   3   7        7.40        2.37      4.92 o 
   9   3   7        8.30        7.34      5.36 o 
  -7   4   7        3.27        7.24      4.24 o 
  -6   4   7        0.02        2.57      2.40 o 
  -5   4   7       17.14       24.86      2.80 o 
  -4   4   7       48.54       41.69      3.76 o 
  -3   4   7       56.75       53.10      3.95 o 
  -2   4   7      243.19      221.17      6.85 o 
  -1   4   7        0.14        0.01      3.75 o 
   0   4   7       19.96       16.06      2.45 o 
   1   4   7       14.80       13.04      2.49 o 
   2   4   7       43.22       52.20      3.49 o 
   3   4   7       73.02       77.92      4.20 o 
   4   4   7      588.82      596.12     11.03 o 
   5   4   7      597.03      643.50     11.68 o 
   6   4   7       23.59       30.21      3.41 o 
   7   4   7       14.07       18.09      3.21 o 
   8   4   7       20.24       22.68      3.24 o 
   9   4   7       15.42       21.60      3.79 o 
  -6   5   7        6.76        6.26      4.51 o 
  -5   5   7        5.66        5.92      4.11 o 
  -4   5   7        0.54        2.70      3.31 o 
  -3   5   7        2.09        0.01      2.44 o 
  -2   5   7      646.45      567.92     10.91 o 
  -1   5   7       53.14       49.17      3.86 o 
   0   5   7       38.54       36.60      3.72 o 
   1   5   7      138.68      114.58      5.42 o 
   2   5   7       46.19       30.39      3.18 o 
   3   5   7        0.33        0.01      4.07 o 
   4   5   7       58.83       64.14      4.32 o 
   5   5   7       57.02       46.78      3.90 o 
   6   5   7       87.82       89.81      5.19 o 
   7   5   7        0.26        0.01      4.25 o 
   8   5   7       53.95       62.33      5.20 o 
   9   5   7       20.33       19.86      4.07 o 
  -5   6   7       25.09       29.37      3.65 o 
  -4   6   7        0.98        0.45      4.48 o 
  -3   6   7        1.53        0.01      3.93 o 
  -2   6   7       67.91       80.34      4.45 o 
  -1   6   7       66.49       51.98      4.04 o 
   0   6   7      711.40      790.28     13.45 o 
   1   6   7      200.65      231.08      7.38 o 
   2   6   7       37.54       34.92      3.37 o 
   3   6   7       15.54       19.49      3.15 o 
   4   6   7        5.81        5.28      4.27 o 
   5   6   7       78.29       78.11      5.03 o 
   6   6   7       80.57       86.43      5.31 o 
   7   6   7      122.08      151.61      6.87 o 
   8   6   7        0.36        0.01      5.28 o 
   9   6   7       52.41       57.01      5.61 o 
  -4   7   7       39.22       39.74      4.06 o 
  -3   7   7        2.49        0.01      4.59 o 
  -2   7   7       16.04       13.21      2.72 o 
  -1   7   7       50.98       35.95      3.71 o 
   0   7   7      195.68      160.76      6.80 o 
   1   7   7       43.64       37.46      4.23 o 
   2   7   7       55.67       59.57      4.22 o 
   3   7   7       29.03       30.02      3.37 o 
   4   7   7       11.57       15.90      2.86 o 
   5   7   7        0.29        3.96      3.92 o 
   6   7   7        1.84        0.01      4.97 o 
   7   7   7       43.49       48.74      4.55 o 
   8   7   7       24.34       25.68      4.14 o 
  -3   8   7       17.09        4.30      6.72 o 
  -2   8   7       16.15       13.61      3.86 o 
  -1   8   7       19.38       16.78      3.27 o 
   0   8   7       23.62       14.94      4.05 o 
   1   8   7       67.54       60.80      4.55 o 
   2   8   7       26.40       27.18      3.73 o 
   3   8   7       16.33       21.58      3.44 o 
   4   8   7        7.49        0.01      5.50 o 
   5   8   7       29.40       33.82      3.92 o 
   6   8   7        2.34        0.25      5.78 o 
   7   8   7       42.49       51.69      5.50 o 
   8   8   7       11.39       12.05      3.49 o 
  -2   9   7       29.37       36.28      4.32 o 
  -1   9   7        2.53        0.01      4.96 o 
   0   9   7       34.54       40.64      5.04 o 
   1   9   7       18.46       13.71      3.25 o 
   2   9   7        3.80        0.26      4.49 o 
   3   9   7        0.09        2.57      4.30 o 
   4   9   7        2.17        4.81      3.57 o 
   5   9   7        2.07        2.07      4.54 o 
   6   9   7       42.32       51.58      5.33 o 
   7   9   7        0.04        0.01      4.87 o 
   0  10   7       25.03       26.84      4.06 o 
   1  10   7        3.50        8.49      5.31 o 
   2  10   7       10.04        7.74      4.68 o 
   3  10   7       29.35       35.14      4.33 o 
   4  10   7        8.31        6.95      5.66 o 
   5  10   7        5.85        8.19      5.12 o 
  -3  -9   8        0.19        0.01      7.61 o 
  -2  -9   8       32.73       19.61      8.15 o 
  -1  -9   8        4.97        0.01      7.88 o 
  -5  -8   8       14.09        3.32      9.53 o 
  -4  -8   8        3.44        5.28      5.62 o 
  -3  -8   8        0.12        0.01      6.26 o 
  -2  -8   8        7.89       16.50      3.98 o 
  -1  -8   8       11.83        6.85      6.61 o 
   0  -8   8        8.57        0.01      7.18 o 
   1  -8   8       24.91       25.42      4.10 o 
   2  -8   8       14.54       14.37      6.06 o 
  -6  -7   8       14.09       10.58      6.91 o 
  -5  -7   8       23.50       23.34      7.10 o 
  -4  -7   8        0.06        5.20      5.20 o 
  -3  -7   8       69.91       84.12      8.53 o 
  -2  -7   8        6.08       10.40      3.48 o 
  -1  -7   8       99.43      104.60      9.31 o 
   0  -7   8       10.49       11.73      3.27 o 
   2  -7   8        9.57        0.89      6.33 o 
   3  -7   8       46.65       31.09      7.07 o 
  -7  -6   8        0.38        0.37      6.12 o 
  -6  -6   8       29.27       35.99      5.74 o 
  -5  -6   8        7.75       11.57      6.40 o 
  -4  -6   8       35.58       43.24      6.98 o 
  -3  -6   8        9.85        9.49      6.12 o 
  -2  -6   8       16.94       17.54      4.36 o 
  -1  -6   8        4.43        4.33      5.65 o 
   0  -6   8       27.23       27.73      4.18 o 
   1  -6   8        0.39        2.02      3.98 o 
   2  -6   8       26.61       24.95      3.71 o 
   3  -6   8        1.98        0.01      5.02 o 
   4  -6   8        0.64        0.01      6.53 o 
   5  -6   8        3.92        0.01      7.29 o 
  -7  -5   8        0.04        0.01      6.30 o 
  -6  -5   8        0.35        6.38      3.38 o 
  -5  -5   8       10.40       14.89      5.92 o 
  -4  -5   8        1.88        3.12      5.46 o 
  -3  -5   8       29.26       20.58      6.80 o 
  -2  -5   8        4.22        3.33      6.02 o 
  -1  -5   8      103.67       87.13      7.79 o 
   0  -5   8        4.68        6.88      2.59 o 
   1  -5   8       51.01       40.35      4.31 o 
   2  -5   8       77.64       60.39      6.91 o 
   3  -5   8        2.27        9.36      4.89 o 
   4  -5   8       37.41       33.50      4.67 o 
   5  -5   8       11.77        8.56      6.21 o 
   6  -5   8       61.33       62.09      6.64 o 
  -8  -4   8        0.05        0.01      7.26 o 
  -7  -4   8        0.51        7.61      6.20 o 
  -6  -4   8       14.75       11.99      6.52 o 
  -5  -4   8        5.70        5.80      6.29 o 
  -4  -4   8      123.60      142.21      7.12 o 
  -3  -4   8       22.59       15.79      6.31 o 
  -2  -4   8      133.74      155.83      7.09 o 
  -1  -4   8        3.42        0.01      5.55 o 
   0  -4   8       74.22       89.98      5.43 o 
   1  -4   8        0.13        1.91      4.07 o 
   2  -4   8       47.96       41.24      3.76 o 
   3  -4   8        3.10        2.88      2.59 o 
   4  -4   8       10.36        4.78      7.15 o 
   5  -4   8        2.44        9.46      4.74 o 
   6  -4   8       21.13       19.37      4.34 o 
  -8  -3   8        9.08        0.01      8.25 o 
  -7  -3   8       27.49       26.42      7.78 o 
  -6  -3   8       25.88       27.35      6.73 o 
  -5  -3   8        4.16        0.01      5.53 o 
  -4  -3   8      104.45       98.22      8.65 o 
  -3  -3   8      127.08      125.85      6.74 o 
  -2  -3   8       80.92       83.52      6.57 o 
  -1  -3   8       49.42       51.65      4.31 o 
   0  -3   8       38.94       33.04      3.86 o 
   1  -3   8        0.74        1.17      3.72 o 
   2  -3   8        8.72        6.92      4.89 o 
   3  -3   8        4.31        0.45      4.99 o 
   4  -3   8       77.66       73.38      5.30 o 
   5  -3   8        0.55        2.28      5.23 o 
   6  -3   8       10.01        8.42      6.13 o 
   7  -3   8       29.19       29.00      5.01 o 
  -8  -2   8        0.14       10.90      4.10 o 
  -7  -2   8       45.44       25.52      9.29 o 
  -6  -2   8        6.08       12.90      3.95 o 
  -5  -2   8        9.67       11.27      6.96 o 
  -4  -2   8      292.97      349.59     10.59 o 
  -3  -2   8       92.73      101.63      5.88 o 
  -2  -2   8      371.71      367.57      9.83 o 
  -1  -2   8      253.15      282.58      8.82 o 
   0  -2   8       15.32       14.45      2.79 o 
   1  -2   8        4.34        1.78      3.94 o 
   2  -2   8      453.95      464.71     10.10 o 
   3  -2   8      387.64      404.45      9.95 o 
   4  -2   8        0.11        7.14      4.12 o 
   5  -2   8       11.22       11.66      3.45 o 
   6  -2   8       28.01       32.59      4.16 o 
   7  -2   8        0.11        2.27      5.40 o 
  -8  -1   8        7.92        9.44      7.12 o 
  -7  -1   8       13.92       18.36      4.23 o 
  -6  -1   8        0.22        0.01      7.53 o 
  -5  -1   8      332.33      312.04     10.71 o 
  -4  -1   8        0.03        7.42      4.29 o 
  -3  -1   8       29.03       39.90      4.22 o 
  -2  -1   8      361.27      339.89      9.49 o 
  -1  -1   8      140.69      133.53      5.71 o 
   0  -1   8      109.15      105.97      5.33 o 
   1  -1   8       91.97      105.83      4.54 o 
   2  -1   8       44.90       32.92      3.83 o 
   3  -1   8       28.20       21.86      3.87 o 
   4  -1   8      640.77      585.45     12.70 o 
   5  -1   8       13.57       18.38      3.45 o 
   6  -1   8       28.39       30.26      3.93 o 
   7  -1   8        0.40        1.24      5.39 o 
   8  -1   8       15.70       15.26      4.13 o 
  -8   0   8       29.30       29.54      4.00 o 
  -7   0   8       35.03       31.52      3.90 o 
  -6   0   8        9.70        6.16      4.50 o 
  -5   0   8        8.49        5.60      4.22 o 
  -4   0   8       46.00       40.57      3.89 o 
  -3   0   8      443.06      427.54      9.22 o 
  -2   0   8      180.99      189.89      6.16 o 
  -1   0   8       77.33       71.30      4.11 o 
   0   0   8      322.98      347.48      8.20 o 
   1   0   8       47.16       43.97      3.69 o 
   2   0   8      211.22      206.55      6.46 o 
   3   0   8      191.59      193.78      6.46 o 
   4   0   8        2.01        0.95      3.79 o 
   5   0   8       70.54       72.12      4.49 o 
   6   0   8      130.83      127.53      5.97 o 
   7   0   8       35.65       33.56      4.18 o 
   8   0   8        4.44        0.01      5.25 o 
  -7   1   8        0.15        0.01      4.34 o 
  -6   1   8        3.80        0.01      4.41 o 
  -5   1   8       43.31       35.52      3.64 o 
  -4   1   8       81.50       67.87      4.15 o 
  -3   1   8       44.11       30.20      3.11 o 
  -2   1   8       10.96       19.61      2.59 o 
  -1   1   8      350.39      350.15      8.09 o 
   0   1   8      140.36      125.15      5.06 o 
   1   1   8      212.66      185.12      6.07 o 
   2   1   8      249.88      222.94      7.00 o 
   3   1   8      352.19      301.52      7.92 o 
   4   1   8       26.78       24.78      3.46 o 
   5   1   8      172.45      139.56      6.19 o 
   6   1   8      130.43      109.59      5.79 o 
   7   1   8        7.12        1.89      5.21 o 
   8   1   8      108.49       93.64      6.10 o 
   9   1   8        5.58        6.31      5.15 o 
  -7   2   8        0.94        0.01      5.73 o 
  -6   2   8        8.83        9.71      3.19 o 
  -5   2   8       73.75       65.92      4.61 o 
  -4   2   8        2.02        1.32      3.75 o 
  -3   2   8       90.09       88.32      4.62 o 
  -2   2   8       69.66       73.63      4.22 o 
  -1   2   8      140.56      148.10      5.35 o 
   0   2   8      156.48      164.57      6.15 o 
   1   2   8       26.03       28.27      3.07 o 
   2   2   8      113.93      126.19      5.32 o 
   3   2   8        2.80        6.72      3.53 o 
   4   2   8      334.37      346.38      8.81 o 
   5   2   8      113.38      111.05      5.62 o 
   6   2   8       12.65       18.53      2.97 o 
   7   2   8       86.13       83.41      5.39 o 
   8   2   8       49.08       51.47      4.60 o 
   9   2   8        0.06        0.01      5.09 o 
  -7   3   8       17.17       15.09      3.86 o 
  -6   3   8        0.03        0.01      4.42 o 
  -5   3   8        0.13        0.01      4.10 o 
  -4   3   8       48.10       51.44      3.73 o 
  -3   3   8        9.08        8.43      2.39 o 
  -2   3   8      112.50       98.27      4.60 o 
  -1   3   8       77.10       83.30      4.09 o 
   0   3   8      368.38      371.94      8.77 o 
   1   3   8      198.05      200.63      6.87 o 
   2   3   8      482.94      475.58      9.80 o 
   3   3   8      161.63      150.18      5.81 o 
   4   3   8      378.94      357.82      9.11 o 
   5   3   8       84.08       80.16      4.81 o 
   6   3   8       23.63       19.24      3.70 o 
   7   3   8       67.22       57.80      5.52 o 
   8   3   8       10.62        7.16      5.41 o 
   9   3   8        0.06        1.12      5.11 o 
  -6   4   8       23.14       30.25      3.77 o 
  -5   4   8        0.05        0.01      4.07 o 
  -4   4   8       30.50       27.33      3.88 o 
  -3   4   8        9.26       15.78      2.89 o 
  -2   4   8       72.72       72.78      4.18 o 
  -1   4   8       50.75       56.33      3.93 o 
   0   4   8      186.02      214.94      6.90 o 
   1   4   8       64.69       76.29      4.46 o 
   2   4   8        0.10        0.01      4.32 o 
   3   4   8       71.09       88.68      4.90 o 
   4   4   8        3.64        6.54      3.67 o 
   5   4   8        1.01        3.46      4.40 o 
   6   4   8       94.68       84.91      5.35 o 
   7   4   8        4.00        1.89      5.06 o 
   8   4   8        3.02        4.64      4.81 o 
   9   4   8       25.54       30.08      4.31 o 
  -5   5   8        0.00        5.90      3.51 o 
  -4   5   8       59.51       50.92      4.18 o 
  -3   5   8        0.07        0.01      3.79 o 
  -2   5   8       11.68        8.17      4.41 o 
  -1   5   8       66.57       67.34      4.23 o 
   0   5   8       33.45       33.47      3.60 o 
   1   5   8       92.75       80.25      5.11 o 
   2   5   8      191.69      224.42      7.26 o 
   3   5   8      100.94       90.56      5.02 o 
   4   5   8      226.61      206.62      7.38 o 
   5   5   8       21.30       15.64      3.40 o 
   6   5   8        0.87        0.45      4.29 o 
   7   5   8       31.20       27.26      4.24 o 
   8   5   8       28.07       27.32      3.60 o 
   9   5   8        0.15        2.56      4.50 o 
  -5   6   8        0.28        0.01      6.16 o 
  -4   6   8       64.20       55.12      4.67 o 
  -3   6   8       47.86       49.93      4.10 o 
  -2   6   8        1.15        4.75      3.49 o 
  -1   6   8        5.01        4.55      3.88 o 
   0   6   8      150.73      171.83      7.21 o 
   1   6   8       86.11      107.29      5.42 o 
   2   6   8        3.57        0.01      5.50 o 
   3   6   8        2.16        1.50      3.76 o 
   4   6   8       14.72       18.92      2.77 o 
   5   6   8        0.10        3.80      4.51 o 
   6   6   8        2.32        0.01      4.53 o 
   7   6   8        8.97        8.57      5.71 o 
   8   6   8       23.05       22.36      4.44 o 
  -4   7   8       21.35       22.42      3.90 o 
  -3   7   8        1.28        5.21      3.24 o 
  -2   7   8      106.11       87.31      5.48 o 
  -1   7   8        8.09        6.79      4.47 o 
   0   7   8       20.96       11.13      5.71 o 
   1   7   8       20.89       26.32      3.38 o 
   2   7   8       39.16       29.78      3.81 o 
   3   7   8        2.30        5.57      3.78 o 
   4   7   8        4.29        0.92      4.58 o 
   5   7   8       29.92       32.23      4.24 o 
   6   7   8        0.16        6.75      3.60 o 
   7   7   8       10.86        7.22      2.81 o 
   8   7   8        4.44        0.01      6.18 o 
  -2   8   8       55.30       53.90      4.67 o 
  -1   8   8       11.22        2.73      5.32 o 
   0   8   8       19.66       30.32      4.19 o 
   1   8   8        0.04        0.01      5.87 o 
   2   8   8       16.35       25.03      4.06 o 
   3   8   8        0.72        6.00      3.05 o 
   4   8   8       32.34       37.34      4.43 o 
   5   8   8       23.64       23.87      3.83 o 
   6   8   8        9.44       13.85      3.37 o 
   7   8   8        1.99        0.01      5.72 o 
  -1   9   8        7.01        9.45      3.28 o 
   0   9   8       43.28       47.97      4.70 o 
   1   9   8        1.93        0.01      5.48 o 
   2   9   8        2.28        0.01      5.75 o 
   3   9   8        0.21        0.01      5.98 o 
   4   9   8        5.01        0.01      5.73 o 
   5   9   8        0.25        0.01      5.37 o 
   6   9   8       20.72       37.77      4.11 o 
   3  10   8        0.15        0.01      6.92 o 
  -3  -8   9       19.78        7.01      8.49 o 
  -2  -8   9        0.44        0.01      6.94 o 
  -1  -8   9       48.87       74.69      7.00 o 
   0  -8   9       18.94        4.94      8.53 o 
  -5  -7   9        8.88       13.85      7.17 o 
  -4  -7   9        0.63        0.36      7.03 o 
  -3  -7   9        0.69        0.01      6.59 o 
  -2  -7   9       60.99       71.81      8.18 o 
  -1  -7   9       35.43       19.90      8.39 o 
   0  -7   9        1.19        2.59      5.68 o 
   2  -7   9        7.10        6.46      5.50 o 
  -6  -6   9       20.74       21.41      8.70 o 
  -5  -6   9        4.15        0.01      6.11 o 
  -4  -6   9       18.12       20.66      6.34 o 
  -3  -6   9        0.00        8.26      4.56 o 
  -2  -6   9        9.67        5.84      7.07 o 
  -1  -6   9        9.76        4.50      6.04 o 
   0  -6   9       30.76       12.17      8.03 o 
   1  -6   9       39.42       36.10      4.34 o 
   2  -6   9       16.67       16.27      6.03 o 
   3  -6   9       40.50       27.33      7.36 o 
  -6  -5   9       18.68        9.71      7.85 o 
  -5  -5   9       57.11       48.60     10.68 o 
  -4  -5   9        2.30        4.71      5.31 o 
  -3  -5   9       91.97       99.82      8.35 o 
  -2  -5   9       28.53       34.10      5.87 o 
  -1  -5   9        1.40        7.22      2.91 o 
   0  -5   9       19.53       16.45      5.82 o 
   1  -5   9       61.37       58.28      5.05 o 
   2  -5   9       36.34       32.40      4.22 o 
   3  -5   9        6.88        8.22      4.81 o 
   4  -5   9        6.89        9.63      5.45 o 
   5  -5   9        0.43        1.78      5.91 o 
  -7  -4   9        0.13       11.39      3.46 o 
  -6  -4   9       42.12       38.84      7.77 o 
  -5  -4   9       20.79       16.20      4.17 o 
  -4  -4   9       80.47       87.19      6.48 o 
  -3  -4   9       47.03       64.09      5.20 o 
  -2  -4   9       13.28        0.81      6.09 o 
  -1  -4   9       44.77       38.68      4.32 o 
   0  -4   9        0.19        4.34      3.58 o 
   1  -4   9        6.86        0.01      4.79 o 
   2  -4   9       28.87       23.47      3.68 o 
   3  -4   9       34.47       36.12      4.49 o 
   4  -4   9        2.32        2.16      5.41 o 
   5  -4   9       37.56       47.68      6.04 o 
  -7  -3   9       27.75       27.40      7.71 o 
  -6  -3   9       14.61       18.96      7.39 o 
  -5  -3   9       13.18       11.23      5.97 o 
  -4  -3   9      175.08      185.05     10.16 o 
  -3  -3   9       45.42       49.61      6.79 o 
  -2  -3   9       91.43       79.59      5.64 o 
  -1  -3   9       39.67       37.37      3.96 o 
   0  -3   9       39.26       38.87      4.15 o 
   1  -3   9        4.52        5.07      4.48 o 
   2  -3   9        0.52        1.18      4.13 o 
   3  -3   9       50.01       40.86      4.20 o 
   4  -3   9       26.14       38.98      4.18 o 
   5  -3   9       34.64       30.56      4.89 o 
   6  -3   9        0.16        0.01      6.56 o 
  -7  -2   9        8.54        4.04      8.13 o 
  -6  -2   9        7.61        6.68      5.98 o 
  -5  -2   9       21.99       12.55      6.99 o 
  -4  -2   9       60.13       68.50      5.75 o 
  -3  -2   9       64.15       76.31      5.36 o 
  -2  -2   9      206.71      211.21      8.54 o 
  -1  -2   9      230.48      209.37      8.03 o 
   0  -2   9       92.28       99.49      5.90 o 
   1  -2   9       51.67       56.25      4.13 o 
   2  -2   9       74.80       75.54      4.95 o 
   3  -2   9       11.00       14.59      3.46 o 
   4  -2   9       19.11       16.64      4.20 o 
   5  -2   9       10.30        7.08      5.78 o 
   6  -2   9        1.63        5.77      5.44 o 
   7  -2   9       20.94       30.57      6.40 o 
  -7  -1   9        3.22        5.52      6.22 o 
  -6  -1   9        8.82       13.79      3.30 o 
  -5  -1   9      241.81      224.95      9.79 o 
  -4  -1   9        8.30        3.90      6.73 o 
  -3  -1   9       90.98       98.12      6.20 o 
  -2  -1   9       11.25        0.01      6.80 o 
  -1  -1   9        1.41        2.97      4.03 o 
   0  -1   9      102.95       95.10      5.27 o 
   1  -1   9        8.56        5.38      4.05 o 
   2  -1   9      223.76      200.45      7.28 o 
   3  -1   9        7.33        6.01      2.46 o 
   4  -1   9        1.27        0.01      5.50 o 
   5  -1   9       66.25       57.21      5.22 o 
   6  -1   9       70.24       89.71      6.36 o 
   7  -1   9       14.76        4.70      7.23 o 
  -7   0   9       17.33       17.63      3.76 o 
  -6   0   9        5.57        7.01      4.24 o 
  -5   0   9       39.67       52.90      4.06 o 
  -4   0   9        0.55        0.01      4.06 o 
  -3   0   9      149.03      129.75      5.56 o 
  -2   0   9       46.82       37.29      3.32 o 
  -1   0   9       27.33       15.62      2.82 o 
   0   0   9       24.25       23.97      3.35 o 
   1   0   9      210.22      201.94      6.91 o 
   2   0   9      144.25      139.41      5.74 o 
   3   0   9      174.80      155.79      6.22 o 
   4   0   9        0.03        0.64      4.25 o 
   5   0   9        1.22        0.01      4.68 o 
   6   0   9        0.84        0.01      5.59 o 
   7   0   9        8.71        0.01      6.12 o 
   8   0   9       20.94        7.20      7.03 o 
  -7   1   9        0.07        0.01      4.88 o 
  -6   1   9        1.00        3.59      4.25 o 
  -5   1   9        1.83        5.04      3.75 o 
  -4   1   9        0.09        5.69      3.32 o 
  -3   1   9       72.97       60.54      4.02 o 
  -2   1   9        3.36        0.01      3.97 o 
  -1   1   9       59.30       57.93      4.05 o 
   0   1   9      222.67      187.55      6.81 o 
   1   1   9      124.39      132.43      5.68 o 
   2   1   9       51.53       45.89      3.74 o 
   3   1   9        5.12        3.21      4.46 o 
   4   1   9      193.36      159.69      6.50 o 
   5   1   9       20.63        0.88      5.53 o 
   6   1   9        5.40        9.21      2.58 o 
   7   1   9       23.52       27.59      4.07 o 
   8   1   9        7.05        8.43      4.36 o 
  -6   2   9       23.38       27.62      3.76 o 
  -5   2   9        1.33        0.01      4.44 o 
  -4   2   9       14.93        7.55      4.90 o 
  -3   2   9       81.61       85.65      4.75 o 
  -2   2   9       84.41      101.91      4.82 o 
  -1   2   9       64.44       69.15      4.27 o 
   0   2   9       31.18       31.38      3.34 o 
   1   2   9        1.68        0.01      3.92 o 
   2   2   9       12.12       12.61      2.67 o 
   3   2   9        0.47        0.01      4.40 o 
   4   2   9       84.60       86.27      5.10 o 
   5   2   9       15.03       13.11      2.74 o 
   6   2   9        0.88        5.87      3.60 o 
   7   2   9        0.92        5.34      4.76 o 
   8   2   9        0.78        0.01      5.39 o 
  -6   3   9        2.31        5.43      3.93 o 
  -5   3   9        0.62        0.01      4.57 o 
  -4   3   9       48.64       32.29      4.37 o 
  -3   3   9       43.64       39.36      3.61 o 
  -2   3   9        1.89        3.13      3.31 o 
  -1   3   9        1.89        2.64      3.00 o 
   0   3   9       23.36       30.07      3.34 o 
   1   3   9        0.62        0.01      4.37 o 
   2   3   9      440.56      393.62      9.60 o 
   3   3   9      118.95      103.00      5.47 o 
   4   3   9       38.42       37.38      3.67 o 
   5   3   9       16.51        7.27      5.54 o 
   6   3   9      135.22      126.34      6.41 o 
   7   3   9        1.65        0.01      5.34 o 
   8   3   9        1.25        5.80      4.71 o 
  -5   4   9        3.18        0.01      4.50 o 
  -4   4   9       29.14       23.55      3.62 o 
  -3   4   9       38.63       28.29      3.84 o 
  -2   4   9        5.72        0.62      4.67 o 
  -1   4   9      147.00      162.24      6.27 o 
   0   4   9      124.53      151.92      6.56 o 
   1   4   9       21.29       23.40      3.30 o 
   2   4   9        3.43        0.01      4.51 o 
   3   4   9        0.49        0.64      4.53 o 
   4   4   9      190.58      188.20      7.33 o 
   5   4   9        5.24        0.01      4.76 o 
   6   4   9        3.79        6.66      2.62 o 
   7   4   9        2.77        0.01      5.06 o 
   8   4   9        0.08        2.78      4.40 o 
  -4   5   9        7.62        0.01      4.98 o 
  -3   5   9        3.41        6.48      2.65 o 
  -2   5   9      143.93      128.14      6.09 o 
  -1   5   9      181.90      180.31      6.89 o 
   0   5   9       23.95       20.27      3.58 o 
   1   5   9       12.90       17.17      3.06 o 
   2   5   9        9.05        6.80      3.02 o 
   3   5   9        0.04        0.22      3.88 o 
   4   5   9       92.17       92.89      5.61 o 
   5   5   9       56.01       55.95      4.94 o 
   6   5   9       18.08       21.17      3.21 o 
   7   5   9        4.08        6.06      4.95 o 
   8   5   9       25.87       23.72      4.25 o 
  -4   6   9        0.69        0.01      4.71 o 
  -3   6   9        0.89        0.01      4.70 o 
  -2   6   9       65.94       62.08      4.98 o 
  -1   6   9       34.38       40.00      4.29 o 
   0   6   9        0.15        0.01      5.04 o 
   1   6   9       11.96       27.14      3.30 o 
   2   6   9       16.68       17.71      3.46 o 
   3   6   9       10.24       20.80      3.30 o 
   4   6   9        3.45        0.01      4.96 o 
   5   6   9        8.10        2.70      5.43 o 
   6   6   9       42.11       47.62      4.73 o 
   7   6   9       22.29       35.01      4.20 o 
  -2   7   9       14.97       13.56      3.06 o 
  -1   7   9        0.02        0.01      5.16 o 
   0   7   9      194.69      184.22      8.40 o 
   1   7   9        3.34       10.12      2.74 o 
   2   7   9       24.05       18.90      4.28 o 
   3   7   9        3.79        2.55      5.09 o 
   4   7   9        0.30        0.01      4.78 o 
   5   7   9        1.31        5.97      3.96 o 
   6   7   9       20.06       23.33      3.92 o 
   7   7   9        1.56        0.01      6.17 o 
  -1   8   9        0.37        0.27      3.89 o 
   0   8   9        5.63       11.98      3.00 o 
   1   8   9       16.49       24.17      4.92 o 
   2   8   9       15.44       27.35      3.49 o 
   3   8   9        6.04       11.03      2.68 o 
   4   8   9        5.46        2.71      5.21 o 
   5   8   9       17.03       30.40      4.21 o 
   6   8   9       19.24       24.69      4.74 o 
   2   9   9       28.11       30.32      4.53 o 
   3   9   9        1.06        0.01      5.24 o 
   4   9   9       26.06       32.24      4.38 o 
  -2  -7  10        0.87        5.48      5.48 o 
  -1  -7  10        0.60        0.01      6.79 o 
  -4  -6  10        9.60       13.03      4.91 o 
  -3  -6  10        4.42       14.29      3.76 o 
  -2  -6  10       20.68       13.26      7.52 o 
  -1  -6  10        8.24       19.25      5.43 o 
   0  -6  10        1.74        0.01      6.13 o 
   1  -6  10       17.20       16.73      3.82 o 
   2  -6  10       29.74       26.28      7.04 o 
  -5  -5  10        3.93        9.61      4.46 o 
  -4  -5  10        2.48        0.01      6.74 o 
  -3  -5  10       32.03       46.41      7.19 o 
  -2  -5  10        1.76        0.01      6.27 o 
  -1  -5  10       20.74       10.87      7.45 o 
   0  -5  10       15.56       16.06      3.23 o 
   1  -5  10        4.77        1.43      5.89 o 
   2  -5  10        8.33        7.24      5.68 o 
   3  -5  10        7.70        0.01      7.37 o 
  -6  -4  10        8.83        4.19      7.04 o 
  -5  -4  10       10.98        2.13      6.52 o 
  -4  -4  10        0.23        2.00      5.54 o 
  -3  -4  10        2.91        1.26      6.01 o 
  -2  -4  10        0.86        0.01      6.43 o 
  -1  -4  10        0.30        0.01      5.04 o 
   0  -4  10       19.82       21.02      3.85 o 
   1  -4  10       60.46       76.91      5.35 o 
   2  -4  10        0.73        0.01      5.34 o 
   3  -4  10        4.22        3.31      5.55 o 
   4  -4  10        8.65        8.15      6.91 o 
  -6  -3  10        9.19        8.95      6.71 o 
  -5  -3  10        2.28        1.04      5.05 o 
  -4  -3  10        2.72        0.32      6.12 o 
  -3  -3  10       18.89       20.71      3.87 o 
  -2  -3  10        1.23        4.91      4.89 o 
  -1  -3  10       56.28       57.00      5.20 o 
   0  -3  10        7.69        0.27      6.13 o 
   1  -3  10        7.55        4.48      4.44 o 
   2  -3  10       16.05       20.35      3.47 o 
   3  -3  10       53.66       56.98      5.62 o 
   4  -3  10       26.32       18.47      3.92 o 
   5  -3  10       19.81       11.29      6.24 o 
  -6  -2  10        3.60        1.47      5.75 o 
  -5  -2  10        3.49        8.51      6.13 o 
  -4  -2  10      254.67      291.30     11.04 o 
  -3  -2  10       42.02       33.88      8.81 o 
  -2  -2  10        0.18        4.46      4.19 o 
  -1  -2  10        0.96        2.67      4.47 o 
   0  -2  10       15.97       17.11      3.55 o 
   1  -2  10        0.15        0.01      5.09 o 
   2  -2  10       12.66        5.54      5.64 o 
   3  -2  10        0.56        5.64      4.34 o 
   4  -2  10       88.09       61.98      5.96 o 
   5  -2  10       78.72       80.77      6.75 o 
   6  -2  10       29.14       21.57      5.73 o 
  -6  -1  10        0.54        0.01      6.59 o 
  -5  -1  10        0.58        0.01      6.39 o 
  -4  -1  10        9.50       11.86      5.99 o 
  -3  -1  10      115.58      103.45      6.85 o 
  -2  -1  10       62.93       76.08      5.76 o 
  -1  -1  10        0.03        5.99      4.68 o 
   0  -1  10       15.30       13.40      5.67 o 
   1  -1  10       18.90       17.82      3.44 o 
   2  -1  10       34.25       24.85      3.72 o 
   3  -1  10        4.96        0.01      5.72 o 
   4  -1  10      185.01      152.92      7.74 o 
   5  -1  10        6.79        1.25      5.45 o 
   6  -1  10       10.14        3.37      6.73 o 
  -6   0  10        3.51        3.60      3.58 o 
  -5   0  10        1.85        0.01      4.69 o 
  -4   0  10        3.64        0.01      4.67 o 
  -3   0  10      204.92      242.80      7.98 o 
  -2   0  10      404.86      419.23     10.39 o 
  -1   0  10      288.85      261.27      8.09 o 
   0   0  10       94.55       95.37      5.55 o 
   1   0  10        0.03        1.31      4.51 o 
   2   0  10       17.82       16.05      3.03 o 
   3   0  10        3.97        5.05      4.66 o 
   4   0  10       59.27       45.74      4.50 o 
   5   0  10       11.28        9.99      3.33 o 
   6   0  10       19.17       20.48      3.64 o 
   7   0  10        0.38        0.86      4.48 o 
  -6   1  10        1.91        0.01      5.53 o 
  -5   1  10       15.36       13.35      2.84 o 
  -4   1  10        0.72        0.01      4.67 o 
  -3   1  10       33.36       38.27      4.27 o 
  -2   1  10       95.00       89.65      5.39 o 
  -1   1  10        2.04        0.01      4.98 o 
   0   1  10       93.97      105.56      5.91 o 
   1   1  10       24.78       24.97      3.53 o 
   2   1  10      193.03      152.20      6.90 o 
   3   1  10        1.39        0.01      4.61 o 
   4   1  10       18.16       13.19      3.36 o 
   5   1  10        3.47        4.40      3.69 o 
   6   1  10       99.17       85.82      6.05 o 
   7   1  10        4.40        8.71      4.36 o 
  -5   2  10        0.14        3.75      3.21 o 
  -4   2  10        1.82        4.43      3.96 o 
  -3   2  10       39.12       42.88      3.88 o 
  -2   2  10        0.03        0.01      4.92 o 
  -1   2  10      355.08      378.89      9.71 o 
   0   2  10      722.42      785.62     14.25 o 
   1   2  10      121.18      135.61      6.43 o 
   2   2  10       59.65       52.99      4.44 o 
   3   2  10      121.42      113.19      6.29 o 
   4   2  10       14.90        7.09      5.93 o 
   5   2  10       78.28       71.13      5.76 o 
   6   2  10       15.33       13.93      3.23 o 
   7   2  10        1.13        0.01      5.39 o 
  -5   3  10        4.98        0.01      5.12 o 
  -4   3  10        7.46        0.01      4.97 o 
  -3   3  10       59.20       47.33      4.46 o 
  -2   3  10       28.62       23.20      3.25 o 
  -1   3  10      219.53      216.75      7.51 o 
   0   3  10       34.11       42.27      4.17 o 
   1   3  10        3.95        0.23      5.56 o 
   2   3  10      205.91      181.06      7.42 o 
   3   3  10        0.37        0.01      4.36 o 
   4   3  10      132.66      102.67      6.28 o 
   5   3  10        0.29        0.01      4.61 o 
   6   3  10        1.57        0.01      5.51 o 
   7   3  10       16.09        6.39      6.04 o 
  -4   4  10        9.39        9.70      3.15 o 
  -3   4  10        2.70        3.84      3.36 o 
  -2   4  10        4.55        3.22      4.07 o 
  -1   4  10      224.19      235.57      8.16 o 
   0   4  10        0.75        0.01      5.83 o 
   1   4  10      123.83      148.46      6.72 o 
   2   4  10      238.40      266.87      8.84 o 
   3   4  10       44.66       60.57      4.64 o 
   4   4  10       83.57       82.35      5.51 o 
   5   4  10      114.58      120.95      6.72 o 
   6   4  10       49.17       52.91      4.87 o 
   7   4  10        5.65        7.30      4.58 o 
  -3   5  10        2.50        4.06      4.06 o 
  -2   5  10        1.02        3.41      3.88 o 
  -1   5  10        8.87       13.68      3.00 o 
   0   5  10        5.24        9.69      2.70 o 
   1   5  10      291.93      293.75      9.63 o 
   2   5  10       34.07       23.56      4.24 o 
   3   5  10        4.43        8.72      3.90 o 
   4   5  10       21.32       18.23      3.42 o 
   5   5  10        3.73        8.77      4.50 o 
   6   5  10       17.71        6.76      6.60 o 
   7   5  10        0.21        0.01      5.63 o 
  -2   6  10        0.79        5.45      3.39 o 
  -1   6  10        0.01        0.50      4.14 o 
   0   6  10        9.51       16.78      3.30 o 
   1   6  10       19.78       26.71      4.11 o 
   2   6  10       79.84       78.45      5.61 o 
   3   6  10       44.09       58.92      5.05 o 
   4   6  10        0.02        0.01      4.83 o 
   5   6  10        0.12        2.15      4.23 o 
   6   6  10       42.48       64.23      5.14 o 
  -1   7  10        0.07        1.89      3.69 o 
   0   7  10        0.14        2.03      4.56 o 
   1   7  10        0.12        0.85      5.40 o 
   2   7  10       17.88       24.26      3.27 o 
   3   7  10        2.87        4.75      4.73 o 
   4   7  10        1.07        4.42      4.42 o 
   5   7  10        2.61        7.36      5.34 o 
   1   8  10        0.12        0.01      6.58 o 
   2   8  10        0.09        1.80      4.10 o 
   3   8  10        9.46       10.17      5.22 o 
  -3  -5  11       26.52        8.46      9.40 o 
  -2  -5  11        9.52        5.33      7.91 o 
  -1  -5  11       21.87       18.32      8.20 o 
   0  -5  11       10.11        8.84      6.68 o 
   1  -5  11       15.46       14.57      5.36 o 
  -4  -4  11        4.24        0.01      6.68 o 
  -3  -4  11        3.15        0.70      5.79 o 
  -2  -4  11        3.75       13.89      3.09 o 
  -1  -4  11       41.39       42.31      5.41 o 
   0  -4  11        0.87        0.01      5.99 o 
   1  -4  11        6.65        8.18      3.00 o 
   2  -4  11        2.64        8.74      4.16 o 
   3  -4  11       33.05       39.06      6.26 o 
  -4  -3  11        1.20        0.01      6.99 o 
  -3  -3  11       34.61       43.66      4.78 o 
  -2  -3  11        2.35        7.79      4.97 o 
  -1  -3  11       57.42       41.65      7.75 o 
   0  -3  11       49.29       38.31      5.43 o 
   1  -3  11        1.98        1.96      4.90 o 
   2  -3  11        4.31        8.00      3.60 o 
   3  -3  11       30.07       26.18      6.64 o 
   4  -3  11      101.75       93.38      7.19 o 
  -5  -2  11       28.34       23.01      9.02 o 
  -4  -2  11       24.17       25.09      5.21 o 
  -3  -2  11        9.07       18.13      3.57 o 
  -2  -2  11       36.47       39.69      5.35 o 
  -1  -2  11        0.36        0.01      6.23 o 
   0  -2  11        8.59        5.88      5.96 o 
   1  -2  11        5.27        4.18      4.64 o 
   2  -2  11        3.06        4.53      5.03 o 
   3  -2  11       21.61       23.45      3.49 o 
   4  -2  11       37.93       34.17      4.78 o 
  -5  -1  11       51.52       50.73      8.61 o 
  -4  -1  11        3.01        0.01      7.87 o 
  -3  -1  11      115.65      136.93      8.14 o 
  -2  -1  11       31.10       29.60      4.74 o 
  -1  -1  11       69.04       59.99      5.30 o 
   0  -1  11        0.39        0.01      5.86 o 
   1  -1  11       68.96       83.53      4.96 o 
   2  -1  11       12.60       13.14      3.33 o 
   3  -1  11        1.55        4.06      5.61 o 
   4  -1  11       34.14       26.54      4.64 o 
   5  -1  11       15.67        0.01      7.91 o 
  -5   0  11       14.15       11.16      2.93 o 
  -4   0  11       32.49       30.12      3.93 o 
  -3   0  11        8.43       13.80      3.16 o 
  -2   0  11       11.82       13.98      3.05 o 
  -1   0  11        2.23        6.95      4.01 o 
   0   0  11       68.33       79.38      5.39 o 
   1   0  11        0.54        0.01      4.82 o 
   2   0  11       31.29       33.49      4.03 o 
   3   0  11        7.63        6.46      4.44 o 
   4   0  11        0.29        6.18      4.10 o 
   5   0  11        2.09        5.24      4.69 o 
  -4   1  11       12.17       14.88      3.08 o 
  -3   1  11       35.64       21.99      3.99 o 
  -2   1  11       23.54       23.16      3.79 o 
  -1   1  11        3.44        0.01      5.37 o 
   0   1  11        0.11        0.01      5.34 o 
   1   1  11      136.27      116.75      6.17 o 
   2   1  11       25.12       20.04      4.21 o 
   3   1  11       65.24       56.53      4.75 o 
   4   1  11        4.04        1.86      4.87 o 
   5   1  11       22.89       28.15      3.79 o 
   6   1  11        9.47        0.01      6.40 o 
  -4   2  11       16.54       28.65      3.43 o 
  -3   2  11        0.22        0.01      4.38 o 
  -2   2  11        8.61        8.08      5.06 o 
  -1   2  11       19.17       18.25      2.99 o 
   0   2  11        0.80        0.01      6.14 o 
   1   2  11       34.82       32.83      4.58 o 
   2   2  11        0.04        0.01      5.21 o 
   3   2  11        0.71        1.79      4.49 o 
   4   2  11       28.72       26.83      3.64 o 
   5   2  11       42.81       40.30      4.13 o 
   6   2  11        0.24        0.01      5.35 o 
  -3   3  11        1.58        0.01      4.82 o 
  -2   3  11       30.68       26.60      3.60 o 
  -1   3  11       36.20       32.57      4.06 o 
   0   3  11        8.39        7.84      3.05 o 
   1   3  11        3.05        6.14      4.39 o 
   2   3  11        0.16        0.01      5.31 o 
   3   3  11       29.61       25.96      4.27 o 
   4   3  11       29.34       16.46      3.67 o 
   5   3  11        0.00        5.17      4.11 o 
   6   3  11        3.68        6.57      4.36 o 
  -3   4  11       36.46       31.58      4.56 o 
  -2   4  11        1.20        3.58      4.53 o 
  -1   4  11        4.96        0.01      4.51 o 
   0   4  11       56.09       59.16      5.55 o 
   1   4  11        0.53        0.01      5.36 o 
   2   4  11        1.02        0.01      4.95 o 
   3   4  11        0.83        9.34      3.32 o 
   4   4  11       32.44       35.21      5.61 o 
   5   4  11        1.51        7.74      4.52 o 
   6   4  11       56.77       56.90      5.36 o 
  -2   5  11        9.95       16.97      3.44 o 
  -1   5  11       13.24       12.20      4.36 o 
   0   5  11        1.12        6.78      4.03 o 
   1   5  11       12.40       15.80      3.79 o 
   2   5  11       78.73       71.71      5.85 o 
   3   5  11        4.10        7.75      3.99 o 
   4   5  11       23.37       23.09      3.61 o 
   5   5  11        3.18        0.01      5.88 o 
   0   6  11        0.01        0.01      5.97 o 
   1   6  11       61.98       63.57      5.61 o 
   2   6  11       11.11        1.16      6.37 o 
   3   6  11        0.60        2.32      4.57 o 
   4   6  11        2.05        0.01      5.82 o 
  -2  -3  12        0.43        4.35      3.55 o 
  -1  -3  12        0.13        0.01      5.33 o 
   0  -3  12        0.06        0.01      5.29 o 
   1  -3  12       11.19       21.36      3.87 o 
  -2  -2  12       48.79       49.20      6.57 o 
  -1  -2  12        0.44        6.78      5.14 o 
   0  -2  12        2.46        2.65      5.52 o 
   1  -2  12        0.00        0.01      5.71 o 
   2  -2  12        0.84        0.01      6.75 o 
  -3  -1  12       21.52       33.52      5.38 o 
  -2  -1  12        2.37        0.01      7.68 o 
  -1  -1  12        2.37        0.01      7.02 o 
   0  -1  12        2.10        7.12      4.93 o 
   1  -1  12        7.11        7.72      5.40 o 
   2  -1  12        4.98        0.01      6.24 o 
   3  -1  12        0.62        0.01      5.84 o 
  -3   0  12        0.30        0.01      4.74 o 
  -2   0  12        1.12        3.90      4.39 o 
  -1   0  12        3.53        2.35      5.22 o 
   0   0  12        3.72        5.61      5.24 o 
   1   0  12        1.80        0.01      5.88 o 
   2   0  12        0.01        0.01      4.60 o 
   3   0  12        1.92        4.05      3.71 o 
   4   0  12        4.85        0.01      6.06 o 
  -2   1  12      107.44       95.75      6.31 o 
  -1   1  12       35.58       35.09      4.19 o 
   0   1  12       43.80       46.08      4.65 o 
   1   1  12       21.06       22.89      4.01 o 
   2   1  12        0.10        1.69      4.92 o 
   3   1  12        0.01        0.01      5.16 o 
   4   1  12        1.37        0.01      6.46 o 
  -2   2  12       32.96       20.39      4.55 o 
  -1   2  12        0.69        0.01      4.85 o 
   0   2  12       40.26       43.65      5.43 o 
   1   2  12       27.13       30.03      4.85 o 
   2   2  12        1.07        0.01      5.31 o 
   3   2  12        8.95        6.89      4.39 o 
   4   2  12       11.10        9.73      5.62 o 
  -1   3  12        1.58        0.01      5.74 o 
   0   3  12       95.08       81.17      6.06 o 
   1   3  12        9.34       14.25      3.72 o 
   2   3  12       99.92       97.59      6.55 o 
   3   3  12       39.46       33.91      4.39 o 
   4   3  12        4.01        1.79      5.45 o 
   0   4  12       48.71       59.29      6.40 o 
   1   4  12        0.18        0.01      4.51 o 
   2   4  12       66.56       56.58      5.36 o 
   3   4  12        1.39        0.01      5.38 o 
                                                 
